# Supplementary material for: Fast grassland recovery from viable propagules after reintroducing traditional mowing management on a steep slope
Source: PeerJ. 2024 Jun 5;12:e17487. doi: 10.7717/peerj.17487 (PMC11162179; doi:10.7717/peerj.17487)
Supplement: Supplemental Information 4 [file peerj-12-17487-s004.xlsx]

## Sheet: Fig2
Number of species (/10 m2)
	Total	Life history			Exotic	Fern	Typical	Low
		Annuals	Perennials	Woody species	species		grassland species	perrenials
2008	69	6	54	9	2	10	13	9
2018	36	0	32	4	0	5	11	1
2019	47	2	38	7	1	5	12	1
2020	59	5	49	5	2	6	14	5
														Number of species (/m2)
															Total			Annuals			Perennials			Woody species				Exotic species				Ferns				Typical grassland species				Small-starure perennials
														2008	26	±	5.07718	1.1	±	1.19722	21.7	±	3.26769	2.8	±	1.75119		0.3	±	0.483046	ab	4	±	1.1547	a	6.9	±	1.19722	a	3.1	±	1.59513	a
														2018	10.6	±	2.75681	0	±	0	9.9	±	2.99815	0.7	±	0.483046		0	±	0	b	1.5	±	0.527046	b	3.6	±	1.7127	b	0.1	±	0.316228	c
														2019	18.3	±	2.98329	0.3	±	0.674949	14.9	±	2.88483	2.1	±	0.994429		0.2	±	0.421637	ab	2	±	1.1547	b	5.5	±	1.95789	ab	0.4	±	0.516398	c
														2020	23.4	±	4.29987	1	±	1.05409	19.8	±	3.79473	2.4	±	1.07497		0.6	±	0.516398	a	2.6	±	0.966092	b	6.9	±	2.23358	a	1.8	±	1.54919	b
																												2008				2018				2019				2020
																											Total	26	±	5.07718	a	10.6	±	2.75681	b	18.3	±	2.98329	c	23.4	±	4.29987	a
																											Life history
																											Annuals	1.1	±	1.19722	a	0	±	0	b	0.3	±	0.674949	ab	1	±	1.05409	ab
																											Perennials	21.7	±	3.26769	a	9.9	±	2.99815	b	14.9	±	2.88483	c	19.8	±	3.79473	a
										2008	2018	2019	2020														Woody species	2.8	±	1.75119	b	0.7	±	0.483046	a	2.1	±	0.994429	b	2.4	±	1.07497	b
									Annuals	6	0	2	5														Typical grassland species	6.9	±	1.19722	a	3.6	±	1.7127	b	5.5	±	1.95789	ab	6.9	±	2.23358	a
									Total	69	36	47	59														Exotic species	0.3	±	0.483046	ab	0	±	0	b	0.2	±	0.421637	ab	0.6	±	0.516398	a
									Life history																		Ferns	4	±	1.1547	a	1.5	±	0.527046	b	2	±	1.1547	b	2.6	±	0.966092	b
									Perennials	54	32	38	49														Small-starured perennials	3.1	±	1.59513	a	0.1	±	0.316228	c	0.4	±	0.516398	c	1.8	±	1.54919	b
									Woody species	9	4	7	5
									Exotic species	2	0	1	2			a) Total												b) Annuals
									Ferns	10	5	5	6
									Typical grassland species	13	11	12	14
									Low perennials	9	1	1	5
																c) Perennials												d) Woody species
																e) Typical grassland species												f) Small-statured perennials
																g) Ferns												h) Exotic species
