# Supplementary material for: Fast grassland recovery from viable propagules after reintroducing traditional mowing management on a steep slope
Source: PeerJ. 2024 Jun 5;12:e17487. doi: 10.7717/peerj.17487 (PMC11162179; doi:10.7717/peerj.17487)
Supplement: Supplemental Information 5 [file peerj-12-17487-s005.xlsx]

## Sheet: Fig 3
		2008	2018	2019	2020
Typical grassland species	Dominant matrix forming grasses	0.7	0.375	0.5	0.6
	Middle-statured subordinate perennial forbs	0.5	0.314286	0.485714	0.542857
	Small-statured subordinate perennial forbs	0.366667	0.0333333	0.466667	0.366667
Small-statured perennials of non-typical grassland species		0.45	0.05	0.1	0.233333
Ferns		0.583333	0.233333	0.316667	0.433333
Exotic species		0	0	0.2	0.5
