# Supplementary material for: Fast grassland recovery from viable propagules after reintroducing traditional mowing management on a steep slope
Source: PeerJ. 2024 Jun 5;12:e17487. doi: 10.7717/peerj.17487 (PMC11162179; doi:10.7717/peerj.17487)
Supplement: Supplemental Information 6 [file peerj-12-17487-s006.xlsx]

## Sheet: NMS score Fig 4
														-0.72389
														-0.05873
														-0.86885
														-1.41461
														-0.58244
														-0.0998
														-0.19519
														-0.70778
														-1.19107
														0.89374
														-0.89609	0.49369
														-0.1629	0.52229
														0.3931	0.20833
														-0.09669	-0.44606
														1.4061	0.63867
														0.04465	1.28071
														-0.47475	0.14999
														0.19146	-0.79789
														-0.76479	-0.01434
														-0.55576	2.16155

## Sheet: Sheet1
	Axis 1	Axis 2
		plot01	plot02	plot03	plot04	plot05	plot06	plot07	plot08	plot09	plot10
R0801	-0.93899	0.77058
R1801	0.5156	0.53743
R1901	0.67082	0.95333
R2001	0.46531	0.51964
R0802	-0.99321		0.267
R1802	1.00605		-0.18625
R1902	0.57222		0.94738
R2002	-0.45047		0.58989
R0803	-1.11314			-0.05129
R1803	0.90799			-0.28623
R1903	0.49076			0.74545
R2003	-0.30179			0.95909
R0804	-0.93917				-0.35053
R1804	-0.38954				0.5725
R1904	0.24644				1.20319
R2004	0.30243				0.11034
R0805	-0.66877					-0.76163
R1805	1.08427					-0.53701
R1905	0.04459					-0.23873
R2005	-0.14606					0.03728
R0806	-0.8087						-0.64604
R1806	0.8939						-0.36
R1906	0.46275						0.36189
R2006	-0.34992						0.18614
R0807	-0.34289							-0.71387
R1807	0.9325							-0.4344
R1907	0.10184							0.94597
R2007	0.16298							0.06231
R0808	-0.54073								-0.19397
R1808	0.68408								-0.96161
R1908	0.07258								-0.04787
R2008	-0.14689								0.03907
R0809	-0.348									-0.39736
R1809	0.66545									-0.55643
R1909	-0.3551									-0.68913
R2009	-0.77482									-0.63659
R0810	-0.96053										-0.0684
R1810	0.6474										-0.91232
R1910	0.2746										-0.70583
R2010	-0.63587										-0.07302
	1.08427	1.20319
	-1.11314	-0.96161
