# Supplementary material for: Fast grassland recovery from viable propagules after reintroducing traditional mowing management on a steep slope
Source: PeerJ. 2024 Jun 5;12:e17487. doi: 10.7717/peerj.17487 (PMC11162179; doi:10.7717/peerj.17487)
Supplement: Supplemental Information 7 [file peerj-12-17487-s007.xlsx]

## Sheet: data
プロット番号	フラッグ番号	種名	合計	20.10.22	20.09.09	20.08.05	20.07.03	左の開花	20.06.02	左の開花	20.05.04	左の注	20.04.08	左の注	19.10.28	19.09.19	19.08.07	19.06.28	19.05.10
Plot01	1	アキカラマツ	1	-	-	-	-		-		-		-		-	-	1	1	1
Plot01	2	オニタビラコ	1	-	-	-	-		-		-		-		-	1	1	1	1
Plot01	3	アキカラマツ	1	0	0	0	0		0		0		0		0	0	0	0	1
Plot01	4	ニガナ	1	1	1	1	1		1		1		1		1	1	1	1	1
Plot02	5	アキカラマツ	1	0	0	0	0		0		0		0		0	0	0	0	1
Plot02	6	アキカラマツ	1	1	1	1	1		1		1		1		1	1	1	1	1
Plot02	7	アキカラマツ	1	1	1	1	1		1		1		1		1	1	1	1	1
Plot02	8	コウゾリナ	1	-	-	-	0				1		1		1	1	1	1	1
Plot02	9	アキカラマツ	1	-	1	1	1		1		1		1		1	1	1	1	1
Plot02	10	アキカラマツ	1	0	0	0	0								1	1	1	1	1
Plot02	11	アザミ類	1	-	-	-	-		-		-		-		-	0	1	1	1
Plot02	12	アキカラマツ	1	-	-	-	-		-		-		-		-	-	0	1	1
Plot02	13	アキカラマツ	5	-	1	1	1		1		1		1		1	1	1	5	5
Plot02	14	アキカラマツ	1	1	1	1	1		1		1		1		1	1	1	1	1
Plot02	15	アザミ類	1	-	-	-	-		-		-		-		-	-	1	1	1
Plot02	16	アキカラマツ	2	0	0	0	0		0		0		0		0	0	0	2	2
Plot02	17	コウゾリナ	1	-	0	0	1		1		1	f	1		1	1	1	1	1
Plot02	18	コウゾリナ	1	-	0	-	1		1		1		1		1	1	1	1	1
Plot02	19	アキカラマツ	1	-	-	-	-		-		-		-		-	-	1	1	1
Plot02	20	アキカラマツ	1	0	0	0	0		0		0		0		0	1	1	1	1
Plot02	21	アキカラマツ	1	0	0	0	0		0		0				1	1	1	1	1
Plot03	22	ノハラアザミ	1	1	1	1	1		1		1	大型化	1		1	1	1	1	1
Plot03	23	ノハラアザミ	1	0	0						1	大型化	1		1	1	1	1	1
Plot03	24	不明	1	1	1	1	1		1		1		1		1	1	1	1	1
Plot03	25	不明	1		0	0	0		0		0		0		0	0	0	0	1
Plot03	26	アキカラマツ	1												0	1	1	1	1
Plot03	27	アキカラマツ	1	-	1	1	1		1		1		1		1	1	1	1	1
Plot03	28	アキカラマツ	1						0							1	1	1	1
Plot03	29	アキカラマツ	1	1	1	1	1		1		1		1		1	1	1	1	1
Plot03	30	ノアザミ	1	1	1	1	1		1		1		1		1	1	1	1	1
Plot03	31	アキカラマツ	1	1	1	1	1		1		1		1		1	1	1	1	1
Plot03	32	アキカラマツ	1	-	-	-	-		-		-		-		-	1	1	1	1
Plot03	33	アキカラマツ	1	-	0	1	1		1		1		1		1	1	1	1	1
Plot03	34	アキカラマツ	1	1	1	1	1		1		1		1		1	1	1	1	1
Plot03	35	アキカラマツ	1	1	1	1	1		1		1		1		1	1	1	1	1
Plot03	36	アキカラマツ	1	0	0	0	0				1		1		1	1	1	1	1
Plot03	37	アキカラマツ	1	-	1	1	1		1		1		1		1	1	1	1	1
Plot03	38	アキカラマツ	1	0	0	0	1		1		1		1		1	1	1	1	1
Plot03	39	アキカラマツ	1	0	0	0	0		0		0				1	1	1	1	1
Plot03	40	タカトウダイ	1						0		0		0		0	0	0	1	1
Plot03	41	アキカラマツ	1	1	1	1	1		1		1		1		1	1	1	1	1
Plot03	42	アキカラマツ	1	1	1	1	1		1		1		1		1	1	1	1	1
Plot04	43	アキカラマツ	1	1	1	1	1		1		1		1		1	1	1	1	1
Plot04	44	アキカラマツ	1	1	1	1	1		1		1		1		1	1	1	1	1
Plot04	45	ノアザミ	1		1	1	1		1		1		1		1	1	1	1	1
Plot04	46	アキカラマツ	1	1	1	1	1		1		1		1		1	1	1	1	1
Plot04	47	アキカラマツ	1	1	1	1	1		1		1		1		1	1	1	1	1
Plot04	48	アキカラマツ	1	-	-	-	-		-		-		-		-	-	0	0	1
Plot04	49	アザミ類	1																1
Plot04	50	アキカラマツ	1	0	0	0	0		0						1	1	1	1	1
Plot04	51	ノアザミ	1	1	1	1	1		1		1		1		1	1	1	1	1
Plot04	52	アキカラマツ	1	0	0	0	1		1		1		1		1	1	1	1	1
Plot04	53	アザミ類	1		1	1	1		1		1		1		1	1	1	1	1
Plot04	55	アキカラマツ	1	0	0	0	0		0		0		0		0	0	0	1	1
Plot04	56	アキカラマツ	1		0	0	0		0		0		0		0	0	0	0	1
Plot04	57	アザミ類	1	0	0	0	0		0		0		0		0	0	1	1	1
Plot04	58	アキカラマツ	1	0	0	0	0		0		0		0		0	0	1	1	1
Plot04	59	ニガナ	1		0	1	1		1		1		1		1	1	1	1	1
Plot04	60	ヤマユリ	1	0	0	0	0		0		0		0		0	0	0	1	1
Plot05	61	アキカラマツ	1	1	1	1	1		1		1		1		1	1	1	1	1
Plot05	62	アキカラマツ	4	1	1	1	1		1		3		3		3	3	3	3	4
Plot05	63	ノアザミ	1	1	1	1	1		1		1		1		1	1	1	1	1
Plot05	64	アザミ類	1						0								1	1	1
Plot05	65	アキカラマツ	4	-	-	-	-		-		-		-		-	-	0	4	4
Plot05	66	アキカラマツ	1	-	-	-	-		-		-		-		-	-	1	1	1
Plot05	67	アキカラマツ	1		0	0	0		1		1		1		1	1	1	1	1
Plot05	68	アキカラマツ	1	-	-	-	-		-		-		-		-	1	1	1	1
Plot05	69	不明	1	-	-	-	-		-		-		-		-	-	0	0	1
Plot05	70	アキカラマツ	1	0	0	0	0		0		0		0		0	0	1	1	1
Plot05	71	タカトウダイ	1	-	-	-	-		-		-		-		-	-	1	1	1
Plot05	72	アキカラマツ	1	-	-	-	-		-		-		-		-	-	0	1	1
Plot05	73	アキカラマツ	3						0		0				0	0	0	3	3
Plot05	74	アキカラマツ	1	0		1	1		1		1		1		1	1	1	1	1
Plot05	75	ヒメハギ	1	1	1	1	1		1		1	f	1		1	1	1	1	1
Plot05	76	アキカラマツ	1	1	1	1	1		1		1		1		1	1	1	1	1
Plot05	77	アキカラマツ	1	1	1	1	1		1		1		1		1	1	1	1	1
Plot05	78	木本	1	0	0	0	0		0						1	1	1	1	1
Plot05	79	ミツバツチグリ	1												0	0	0	0	1
Plot05	80	アキカラマツ	1	0	0	0	0		0		0		0		0	0	0	1	1
Plot05	81	アキカラマツ	2	0	0	0	0		1		1		1		1	1	1	2	2
Plot05	82	ヒメハギ	1	1	1	1	1		1		1		1		1	1	1	1	1
Plot05	83	アキカラマツ	1	0	0	0	0								1	1	1	1	1
Plot05	84	アキカラマツ	1	1	1	1	1		1		1		1		1	1	1	1	1
Plot05	85	アキカラマツ	1		0										1	1	1	1	1
Plot06	86	アキカラマツ	1		0	0	0		0		0		0		0	0	0	0	1
Plot06	87	アキカラマツ	1	-	-	1	1		1		1		1		1	1	1	1	1
Plot06	88	不明	1	0	0	0	0		0		0		0		0	0	1	1	1
Plot06	89	ノハラアザミ	1			1	1		1		1		1		1	1	1	1	1
Plot06	90	アキカラマツ	1		0	0	0		0		0		0		0	1	1	1	1
Plot06	91	アキカラマツ	1	-	-	-	-		-		-		-		-	-		1	1
Plot06	92	ヤマユリ	1	-	-	-	-		-		-		-		-	-	1	1	1
Plot06	93	カニクサ	1	-	-	-	-		-		-		-		-	-	1	1	1
Plot06	94	ヤマユリ	1				0		0		0		0		0	0	0	0	1
Plot06	95	タカトウダイ	1	-	-	-	-		-		-		-		-	-	0	0	1
Plot06	96	ヤマユリ	1	1	1	1	1		1		1		1		1	1	1	1	1
Plot06	97	アキカラマツ	1	0	0	0	0		0		0		0		0	0	1	1	1
Plot06	98	不明	1	-	-	-	-		-		-		-		-	-	1	1	1
Plot06	99	アザミ類	1	-	-	-	-		-		-		-		-	-	1	1	1
Plot06	100	オニタビラコ	1	-	-	-	-		-		-		-		-	-	1	1	1
Plot06	101	オカトラノオ	1	-	-	-	-		-		-		-		-	-	0	1	1
Plot06	102	タカトウダイ	1	-	-		1		1		1		1		1	1	1	1	1
Plot06	103	アキカラマツ	1		0	0	0		0		0		0		0	0	1	1	1
Plot07	104	アザミ類	1	-	-	-	-		-		-		-		-	-	1	1	1
Plot07	106	オニタビラコ	1													1	1	1	1
Plot07	107	アザミ類	1	-	-	-	-		-		-		-		-	-	1	1	1
Plot07	108	タカトウダイ	1		0	0	0		0		1		1		1	1	1	1	1
Plot07	109	センニンソウ	1	0	0	1	1		1		1		1		1	1	1	1	1
Plot07	110	アザミ類	1	-	-	-	-		-		-		-		-	-	1	1	1
Plot07	111	オニタビラコ	1	-	-	-	-		-		-		-		-	1	1	1	1
Plot07	112	アキカラマツ	1	1	1	1	1		1		1		1		1	1	1	1	1
Plot07	113	ノハラアザミ	1	1	1	1	1		1		1		1		1	1	1	1	1
Plot07	114	オニタビラコ	1	0	0	0	0		0		0		0		1	1	1	1	1
Plot07	115	コナスビ	1	0	0	1	1		1		1		1		1	1	1	1	1
Plot07	116	不明	1	-	-	-	-		-		-		-		-	-	1	1	1
Plot07	117	タカトウダイ	1	-	-	-	-		-		-		-		-	-	0	1	1
Plot07	118	センニンソウ	1	-	-				0						1	1	1	1	1
Plot07	119	オカトラノオ	1	-	-	-	-		-		-		-		-	-	1	1	1
Plot07	120	アザミ類	1	-	-	-	-		-		-		-		-	-	1	1	1
Plot07	121	ミツバツチグリ	1				1		1		1		1		1	1	1	1	1
Plot07	122	タカトウダイ	1	1	1	1	1		1		1		1		1	1	1	1	1
Plot07	123	ノハラアザミ	1	1	1	1	1		1		1		1		1	1	1	1	1
Plot07	125	オカトラノオ	1	0	0	0	0		0		0		0		0	1	1	1	1
Plot07	126	キランソウ	1	0	0	0	0		0		0		0		0	0	0	0	1
Plot07	127	アキカラマツ	1	0	0	0	0		0		0		0		0	0	1	1	1
Plot07	128	キランソウ	1	0	0	0	0		0		0		0		0	1	1	1	1
Plot08	129	タカトウダイ	1		1	1	1		1		1		1		1	1	1	1	1
Plot08	130	アザミ類	1	-	-	-	-		-		-		-		-	-	1	1	1
Plot08	131	不明	1														0	0	1
Plot08	132	タチツボスミレ	1			0	0		1		1		1		1	1	1	1	1
Plot08	133	アザミ類	1	-	-	-	-		-		-		-		-	-	1	1	1
Plot08	135	ノハラアザミ	1	-	-	1	1		1		1		1		1	1	1	1	1
Plot08	136	ススキ	1	-	-	-	-		-		-		-		-	-	1	1	1
Plot08	137	タカトウダイ	1															1	1
Plot08	138	イネ科sp	1	-	1	1	1		1		1		1		1	1	1	1	1
Plot08	139	センニンソウ	1	1	1	1	1		1		1		1		1	1	1	1	1
Plot08	140	タカトウダイ	1						0		0		0		0	0	1	1	1
Plot09	142	ミツバツチグリ	1	1	1	1	1		1		1		1		1	1	1	1	1
Plot09	143	カタバミ	1	-	-	-	-		-		-		-		-	-	0	0	1
Plot09	144	タカトウダイ	1	-	-	-	-		-		-		-		-	-	1	1	1
Plot09	145	タカトウダイ	1	0	0	0	0		0		0		0		0	1	1	1	1
Plot09	146	コナスビ	4			0			1		1		1	オカトラノオ	1	1	1	4	4
Plot09	147	オカトラノオ	1	-	-	-	-		-		-		-		-	-	1	1	1
Plot09	148	タカトウダイ	1														1	1	1
Plot09	149	セイタカアワダチソウ	1	0	0	0	0		1		1		1		1	1	1	1	1
Plot09	150	ススキ	1		1	1	1		1		1		1		1	1	1	1	1
Plot09	151	チゴザサ	1	1	1	1	1		1		1		1		1	1	1	1	1
Plot09	152	ミツバツチグリ	1	-	-	-	-		-		0		-		-	1	1	1	1
Plot09	153	ネコハギ	1	-	-	-	-		-		-		-		-	-	1	1	1
Plot09	154	チヂミザサ	1	0	0	0	0		0		0		0		0	0	1	1	1
Plot09	155	チヂミザサ	1	0	0	0	0		0		0		0		0	0	0	0	1
Plot09	156	オニタビラコ	1	-	-	-	-		-		-		-		-	-	0	0	1
Plot09	157	キク科sp	1	-	-	-	-		-		-		-		-	-	1	1	1
Plot10	158	タカトウダイ	1	-	0	1	1		1		1		1		1	1	1	1	1
Plot10	159	ヤマユリ	1	-	-	-	-		-		-		-		-	-	0	0	1
Plot10	160	アザミ類	1	-	-	-	-		-		-		-		-	-	1	1	1
Plot10	161	アキノタムラソウ	1	-	-	-	-		-		-		-		-	-	1	1	1
Plot10	162	イネ科sp	2	-	-	-	-		-		-		-		-	-	1	2	2
Plot10	163	イネ科sp	2	-	-	-	-		-		-		-		-	-	1	2	2
Plot10	164	トダシバ	1														1	1	1
Plot10	165	カタバミ	1	-	-	-	-		-		-		-		-	-	1	1	1
Plot10	166	アザミ類	1	-	-	-	-		-		-		-		-	-	1	1	1
Plot10	167	タカトウダイ	1	-	-	-	-		-		-		-		-	-			1
Plot10	168	アザミ類	1	-	-	-	-		-		-		-		-	-	1	1	1
Plot10	169	アザミ類	1														1	1	1
Plot10	170	ノハラアザミ	1	1	1	1	1		1		1		1		1	1	1	1	1
Plot10	171	アキノタムラソウ	1	-	-	-	-		-		-		-		-	-	1	1	1
Plot10	172	タカトウダイ	1	-	-	-	-		-		-		-		-	-	1	1	1
Plot10	173	不明	1	-	0	0	0		0		0		0		0	1	1	1	1
Plot01	241	アキカラマツ	1	1	1	1	1		1		1		1		1	1	1	1
Plot01	242	アキカラマツ	1	1	1	1	1		1		1		1		1	1	1	1
Plot01	243	コマツナギ	1	1	1	1	1		1		1		1		1	1	1	1
Plot01	244	アキノタムラソウ	1	-	-	-	-		-		-		-		-	-	1	1
Plot01	245	コウゾリナ	1	-	-	-	-		-		-		-		-	-	0	1
Plot01	246	カタバミ	1	-	-	-	-		-		-		-		-	-	1	1
Plot01	247	センニンソウ	1	1	1	1	1		1		1		1		1	1	1	1
Plot01	248	アキカラマツ	1												1	1	1	1
Plot02	249	アキカラマツ	1	0	0	0	0		1		1		1		1	1	1	1
Plot02	250	アキカラマツ	1	1	1	1	1		1		1		1		1	1	1	1
Plot02	251	アキカラマツ	1	0	0	0	0		1		1		1		1	1	1	1
Plot02	252	アキカラマツ	1	1	1	1	1		1		1		1		1	1	1	1
Plot02	253	不明	1	0	0	0	0		0		0		0		0	0	0	1
Plot02	254	アキノタムラソウ	1	1	1	1	1		1		1		1		1	1	1	1
Plot02	255	ノアザミ	1	1	1	1	1		1		1		1		1	1	1	1
Plot02	256	アザミ類	1	-	-										1	1	1	1
Plot02	257	木本	1	0	0	0	0		0		0				1	1	1	1
Plot03	258	アザミ類	1	0	0	1	1		1		1		1		1	1	1	1
Plot03	259	アキノタムラソウ	1	-	-	1	1		1		1		1		1	1	1	1
Plot03	260	アキカラマツ	1	1	1	1	1		1		1		1		1	1	1	1
Plot03	261	アキカラマツ	1	1	1	1	1		1		1		1		1	1	1	1
Plot03	262	アキカラマツ	1	1	1	1	1		1		1		1		1	1	1	1
Plot03	263	アキカラマツ	1			0	0		0		0		0		0	0		1
Plot03	264	コナスビ	1	1	1	1	1		1		1		1		1	1	1	1
Plot03	265	アキカラマツ	1	0	0	0	0		0		0		0		0	0	0	1
Plot03	266	ノアザミ	1	0	0	1	1		1		1		1		1	1	1	1
Plot03	267	ススキ	1	-	0	0	1		1		1		1		1	1	1	1
Plot03	268	トダシバ	1	1	1	1	1		1		1		1		1	1	1	1
Plot03	269	アザミ類	1	0	0	0	0		0		0		0		0	1	1	1
Plot03	270	アキカラマツ	1	0	0	1	1		1		1		1		1	1	1	1
Plot03	271	ノアザミ	1	0		1	1		1		1		1		1	1	1	1
Plot03	272	不明	1												0	0	0	1
Plot03	273	アキカラマツ	1		0	0	0		0		0		0		0	0	1	1
Plot03	274	アキカラマツ	1	0	0	0	0		0		0		0		0	0	0	1
Plot03	275	ムクノキ	1	1	1	1	1		1		1		1		1	1	1	1
Plot03	276	アキカラマツ	1	0	0	1	1		1		1		1		1	1	1	1
Plot03	277	ノアザミ	1	0	1	1	1		1		1		1		1	1	1	1
Plot03	278	ススキ	1	0	1	1	1		1		1		1		1	1	1	1
Plot03	279	アキカラマツ	1	0	0	0	0		0		0		0		0	0	1	1
Plot03	280	アキカラマツ	1	0	0	0	0		0		1		1		1	1	1	1
Plot03	281	サジガンクビソウ	1	1	1	1	1	f	1	f	1		1		1	1	1	1
Plot03	282	アキカラマツ	1	0	0	0	0		1		1		1		1	1	1	1
Plot03	283	ノアザミ	1	1	1	1	1		1		1		1		1	1	1	1
Plot04	284	アキカラマツ	1														1	1
Plot04	285	ノアザミ	1		0	1	1		1		1		1		1	1	1	1
Plot04	286	アキカラマツ	2				0				1		1	908	1	1	1	2
Plot04	287	アキカラマツ	2	0	0	0	0		0		0		0		0	0	0	2
Plot04	288	カタバミ	1	0	0	0	0		0		0				1	1	1	1
Plot04	289	キランソウ	1	0	0	0	0		1		1		1		1	1	1	1
Plot04	290	アザミ類	1	0	0	0	0		0		0		0		0	0	1	1
Plot04	291	アキカラマツ	1	-	0	0	0		0		0		0		0	0	0	1
Plot04	292	アキカラマツ	1	-	-	0			1		1		1		1	1	1	1
Plot04	293	アキカラマツ	1	1	1	1	1		1		1		1		1	1	1	1
Plot04	294	セイタカアワダチソウ	1	0	0	0	0		0		1		1		1	1	1	1
Plot04	295	アザミ類	1	0	0	0	0		0		0		0		0	0	0	1
Plot04	296	イネ科sp	1	-	-	-	-		-		-		-		-	-	0	1
Plot04	297	木本	1						0		0		0		0	1	1	1
Plot04	298	セイタカアワダチソウ	1	-	0	1	1		1		1		1		1	1	1	1
Plot04	299	アキカラマツ	1	1	1	1	1		1		1		1		1	1	1	1
Plot04	300	アキカラマツ	1	0	0	0	0		0		0		0		0	0	0	1
Plot04	301	アキカラマツ	1		0	0	0		1		1		1		1	1	1	1
Plot04	302	アキカラマツ	1	1	1	1	1		1		1		1		1	1	1	1
Plot04	303	アキカラマツ	1	1	1	1	1		1		1		1		1	1	1	1
Plot04	304	アキカラマツ	1	1	1	1	1		1		1		1		1	1	1	1
Plot04	305	アキカラマツ	1	0	0	0	0		0						1	1	1	1
Plot05	306	アキカラマツ	1	0	0	0	0		0		0		0		0	0	0	1
Plot05	307	ミツバツチグリ	1	-	1	1	1		1		1		1		1	1	1	1
Plot05	308	アキカラマツ	1	-	0	0	0		0		0		0		0	0	0	1
Plot05	309	ネジバナ	1	0	0	1	1		1		1		1		1	1	1	1
Plot05	310	アキカラマツ	1		0	0	0		0		0		0		0	0		1
Plot05	311	アキカラマツ	1	-	-	-			-		-		-		-	-	1	1
Plot05	312	ヒメハギ	1	1	1	1	1		1		1	f	1		1	1	1	1
Plot05	313	ヒメハギ	1	1	1	1	1		1		1		1		1	1	1	1
Plot05	314	ヒメハギ	1	-	-	1	1		1		1	f	1		1	1	1	1
Plot05	315	ヒメハギ	1	-	-	-			-		-		-		-	-	1	1
Plot05	316	アキカラマツ	2	0	0	0	0		1		1		1		1	1	1	2
Plot05	317	ミツバツチグリ	1	0	1	1	1		1		1		1		1	1	1	1
Plot05	318	オトギリソウ	1				0		0		0		0		0	0	0	1
Plot05	319	アキカラマツ	1	1	1	1	1		1		1		1		1	1	1	1
Plot05	320	ヒメハギ	1	-	1	1	1		1		1	f	1		1	1	1	1
Plot06	321	不明	1	-	-	-			落下		落下	落下			0	0	0	1
Plot06	322	アキカラマツ	1	-		0	0		0		0		0		0	0	0	1
Plot06	323	キランソウ	1		0	0	0		1		1	f	1		1	1	1	1
Plot06	324	ナキリスゲ	1	1	1	1	1		1		1		1		1	1	1	1
Plot06	325	オニタビラコ	1	-	-	-	-		-		-		-		-	-	1	1
Plot06	326	アキカラマツ	1	1	1	1	1		1		1		1		1	1	1	1
Plot06	327	ナキリスゲ	2	1	1	1	1		1		1		1		1	1	1	2
Plot06	328	アキカラマツ	1	-	-	-	-		-		-		-		-	-	1	1
Plot06	331	オニタビラコ	1		0	0	0		0		0		0		1	1	1	1
Plot06	332	コナスビ	1	1	1	1	1		1		1		1		1	1	1	1
Plot06	333	不明	1														1	1
Plot06	334	アキカラマツ	1	1	1	1	1		1		1		1		1	1	1	1
Plot07	335	タカトウダイ	1	1	1	1	1		1		1		1		1	1	1	1
Plot07	336	アザミ類	1	0	0	0	0		0		0		0		0	0	0	1
Plot07	337	コナスビ	1								1		1		1	1	1	1
Plot07	338	ヤマユリ	1	0	0	0	0		0		0		0		0	0	1	1
Plot07	339	オカトラノオ	1	0	0	1	1		1		1		1		1	1	1	1
Plot07	340	セイタカアワダチソウ	1		0	1	1		1		1		1		1	1	1	1
Plot07	341	タカトウダイ	1	0	0	0	0		0		0		0		0	0	1	1
Plot07	342	オカトラノオ	1	0	0	0	0		0		0		0		0	0	1	1
Plot07	343	オカトラノオ	1	-	-	-	-		-		-		-		-	-	1	1
Plot07	344	タカトウダイ	1	-	-	0	0		0		0		0		0	1	1	1
Plot07	345	ネコハギ	1	-	-	-	-		-		-		-		-	-	1	1
Plot07	346	不明	1	-	-	-	-		-		-		-		-	-	1	1
Plot07	347	ススキ	1	-	-	-	-		-		-		-		-	-	1	1
Plot07	348	カタバミ	1	-	-	-	-		-		-		-		-	-	1	1
Plot07	349	ナキリスゲ	1						0		1		1		1	1	1	1
Plot08	350	ネコハギ	1	-	-	-	-		-		-		-		-	-	1	1
Plot08	351	アザミ類	1			1	1		1		1		1		1	1	1	1
Plot08	352	タカトウダイ	1	1	1	1	1		1		1		1		1	1	1	1
Plot08	353	オニタビラコ	1	-	-	-	-		-		-		-		-	-	1	1
Plot08	354	ススキ	2	-	-	-	-		-		-		-		-	-	1	2
Plot08	355	タカトウダイ	1	-	-	-	-		-		-		-		-	-	0	1
Plot08	356	タカトウダイ	1	-	-	-	-		-		-		-		-	-	1	1
Plot08	357	コナスビ	1	1	1	1	1		1		1		1	オカトラノオ	1	1	1	1
Plot08	358	キランソウ	1	-			0		1		1		1		1	1	1	1
Plot08	359	ヤマユリ	1	-	-	-	-		-		-		-		-	-	0	1
Plot08	360	ススキ	1	0	0	1	1		1		1		1		1	1	1	1
Plot08	361	ススキ	1	-	-		0		1		1		1		1	1	1	1
Plot09	362	スミレ	1								0		0		0	1	1	1
Plot09	363	コナスビ	1	-	-	0	0		0		0		0		0	0	1	1
Plot09	364	ススキ	2												0	0	1	2
Plot09	365	タカトウダイ	1	0	0	0	1		1		1		1		1	1	1	1
Plot09	366	コナスビ	1	1	1	1	1		1		1		1		1	1	1	1
Plot09	367	不明	1	0	0	0	0		0		0		0		0	0	0	1
Plot09	368	アザミ類	1	-	-	-	-		-		-		-		-	-	1	1
Plot09	369	タカトウダイ	1														1	1
Plot10	370	ノガリヤス	1	-	0	0	0		0		0		0		0	0	1	1
Plot10	371	オニタビラコ	1														1	1
Plot10	372	ヒメハギ	1	-	-	-	-		-		-		-		-	-	1	1
Plot10	373	スゲ	1	-	-	-	-		-		-		-		-	-	1	1
Plot10	374	ネコハギ	1	-		0	0		0		0				1	1	1	1
Plot01	401	ニガナ	1	0	1	1	1		1		1		1		1	1	1
Plot01	402	セイタカアワダチソウ	1	0	0	1	1		1		1		1		1	1	1
Plot01	403	オニタビラコ	1	0	0	0	0		0		1		1		1	1	1
Plot01	404	キク科sp	1												0	0	1
Plot01	405	ツルボ	1		1	1	1		1		1		1		1	1	1
Plot01	406	トダシバ	1	0	0	0	0		0		0				1	1	1
Plot01	407	キク科sp	1	-	-	-	-		-		-		-		-	-	1
Plot01	408	ツルボ	1	1	1	1	1		1		1		1		1	1	1
Plot01	409	アキカラマツ	1	-	-	-	-		-		-		-		-	-	1
Plot10	410	セイタカアワダチソウ	1	-	0	1	1		1		1		1		1	1	1
Plot10	411	オカトラノオ	1						-		-		-		-	-	1
Plot10	412	スゲ	1		0	0	0		0		0				1	1	1
Plot10	413	スズメノヒエ	1	-	-	-	-		-		-		-		-	-	1
Plot10	414	ノゲシ	1	-	0	0	0		0						1	1	1
Plot10	415	オカトラノオ	1	-	-	-	-		-		-		-		-	-	1
Plot10	416	オカトラノオ	1	-	-	-	-		-		-		-		-	-	1
Plot10	417	ノガリヤス	1														1
Plot10	418	スゲ	1	-													1
Plot10	419	スゲ	1	-	-	-	-		-		-		-		-	-	1
Plot10	420	ススキ	1	-	0	0	0		0		0		0		0	0	1
Plot10	421	スゲ	1														1
Plot10	422	キク科sp	1	-	0	0	1		1		1		1		1	1	1
Plot10	423	スゲ	3	-	-	-	-		-		-		-		-	-	3
Plot09	424	タカトウダイ	1	-	-	-	-		-		-		-		-	-	1
Plot09	425	オカトラノオ	1	-	-	-	-		-		-		-		-	-	1
Plot09	426	オカトラノオ	1	-	-	-	-		-		-		-		-	-	1
Plot09	427	オカトラノオ	1	-	-	-	-		-		-		-		-	-	1
Plot09	428	オニタビラコ	1	1	1	1	1		1		1		1		1	1	1
Plot09	429	スゲ	1	-	0	0			1		1		1		1	1	1
Plot09	430	タカトウダイ	1		0	0	0		0		0		0		0	1	1
Plot09	431	スゲ	1	0	0	0	0		0		0		0		0	1	1
Plot09	432	コナスビ	1	-	0	0	0		0		0				1	1	1
Plot09	433	セイタカアワダチソウ	1				1		1		1		1		1	1	1
Plot09	434	セイタカアワダチソウ	1	-	-	0	0		0		0		0		0	0	1
Plot09	435	セイタカアワダチソウ	1	0	1	1	1		1		1		1		1	1	1
Plot09	436	オニタビラコ	1	0	1	1	1		1		1		1		1	1	1
Plot09	437	キク科sp	1												0	1	1
Plot09	438	セイタカアワダチソウ	1	0	0	0	0				1		1		1	1	1
Plot09	439	不明	1	-	-	-	0		0		0		0		0	0	1
Plot09	440	スゲ	1	-	-	-	-		-		-		-		-	-	1
Plot09	441	オカトラノオ	1														1
Plot09	442	セイタカアワダチソウ	1	0	0	0									1	1	1
Plot09	443	コナスビ	1	0	0	0	1		1		1		1		1	1	1
Plot09	444	オニタビラコ	1	0	1	1	1		1		1		1		1	1	1
Plot09	445	オカトラノオ	1	0	0	0	0		0		0		0		0	0	1
Plot09	446	オカトラノオ	1	-	-	-	-		-		-		-		-	-	1
Plot09	447	ススキ	1	0	0	0	0		0		1		1		1	1	1
Plot08	448	オカトラノオ	1	0	0	0	0		0		0		0		0	1	1
Plot08	449	アキカラマツ	1	1	1	1	1		1		1		1		1	1	1
Plot08	450	不明	1	-	-										0	0	1
Plot08	451	コナスビ	1		1	1	1		1		1		1		1	1	1
Plot08	452	コナスビ	1		1	1	1		1		1		1		1	1	1
Plot08	453	コナスビ	1	1	1	1	1		1		1		1		1	1	1
Plot08	454	スゲ	1	-											0		1
Plot08	455	コナスビ	1		1	1	1		1		1		1	オカトラノオ	1	1	1
Plot08	456	ナキリスゲ	1	1	1	1	1		1		1		1		1	1	1
Plot08	457	オニタビラコ	1	0	0	0	0		0		1		1		1	1	1
Plot08	458	オカトラノオ	1	0	0	0	0		0		0				1	1	1
Plot07	459	アキノタムラソウ	1	-	-	-	-		-		-		-		-	1	1
Plot07	460	オニタビラコ	1		1	1	1		1		1		1		1	1	1
Plot07	461	セイタカアワダチソウ	1	-	1	1	1		1		1		1		1	1	1
Plot07	462	セイタカアワダチソウ	1						0						1	1	1
Plot07	463	センニンソウ	1		0	1	1		1		1		1		1	1	1
Plot07	464	セイタカアワダチソウ	1				0		0		0		0		0	0	1
Plot07	465	セイタカアワダチソウ	1			1	1		1		1		1		1	1	1
Plot07	466	セイタカアワダチソウ	1													1	1
Plot07	467	セイタカアワダチソウ	1	0	0	0	0		0		0		0		0	0	1
Plot07	468	ヒメハギ	1	-	-	-	-		-		-		-		-	-	1
Plot07	469	セイタカアワダチソウ	1	0	0	1	1		1		1		1		1	1	1
Plot07	470	セイタカアワダチソウ	1	-					0							1	1
Plot07	471	オニタビラコ	1	0	0				1		1	f	1		1	1	1
Plot07	472	ススキ	1						-		-		-		-	-	1
Plot07	473	セイタカアワダチソウ	1						0		1		1		1	1	1
Plot07	474	セイタカアワダチソウ	1						0						1	1	1
Plot07	475	ヤマカモジグサ	1			0	0				1		1		1	1	1
Plot07	476	セイタカアワダチソウ	1	1	1	1	1		1		1		1		1	1	1
Plot07	477	スゲ	1														1
Plot06	478	オニタビラコ	1	1	1	1	1		1		1		1		1	1	1
Plot06	479	不明	1	-	-	0	0		0		0		0		0	0	1
Plot06	480	スゲ	1	0	0	0	0		0		0		0		0	0	1
Plot06	481	セイタカアワダチソウ	1														1
Plot06	482	不明	1	-	-	-	-		-		-		-		-	0	1
Plot06	483	アキカラマツ	1	-	-	-	-		-		-		-		-	-	1
Plot06	484	セイタカアワダチソウ	1		1	1	1		1		1		1		1	1	1
Plot06	485	ナキリスゲ	1	1	1	1	1		1		1		1		1	1	1
Plot06	486	不明	1	0	0	0	0		0		0		0		0	0	1
Plot05	487	アキカラマツ	1	-	-	-	-		-		-		-		-	-	1
Plot05	488	アキカラマツ	1			1	1		1		1		1		1	1	1
Plot05	489	アキカラマツ	1	-	-	-	-		-		-		-		-	-	1
Plot05	490	ヒメハギ	1			1	1		1		1		1		1	1	1
Plot04	491	アキカラマツ	1	0	1	1	1		1		1		1		1	1	1
Plot04	492	アキカラマツ	1	-					0		落下	落下			1	1	1
Plot04	493	アキカラマツ	1	0	0	1	1		1		1		1		1	1	1
Plot03	494	カタバミ	1	0	0	0	1		1		1		1		1	1	1
Plot03	495	アキカラマツ	1	1	1	1	1		1		1		1		1	1	1
Plot03	496	キク科sp	1	1	1	1	1		1		1		1		1	1	1
Plot02	497	アキカラマツ	1	1	1	1	1		1		1		1		1	1	1
Plot02	498	アキカラマツ	1	0	1	1	1		1		1		1		1	1	1
Plot02	499	アキカラマツ	1	0	0	0	0		1		1		1		1	1	1
Plot02	500	アキカラマツ	1	1	1	1	1		1		1		1		1	1	1
Plot02	501	キク科sp	1	-	-	-	-		-		-		-		-	-	1
Plot02	601	ツルボ	1	1	1	1	1		1		1		1		1	1
Plot02	602	不明	1													1
Plot02	603	ヤマカモジグサ	1	0	0	0									1	1
Plot02	604	キク科sp	1	0	0											1
Plot02	605	オニタビラコ	1	1	1	1	1		1		1		1		1	1
Plot02	606	オニタビラコ	1	0	0	0	0		0		0		0		0	1
Plot02	607	スゲ	1												1	1
Plot03	609	アキカラマツ	1	1	1	1	1		1		1		1		1	1
Plot03	610	アキカラマツ	1			0										1
Plot03	611	アキカラマツ	1		0	0	0		0		0		0		0	1
Plot03	612	アキカラマツ	1	1	1	1	1		1		1		1		1	1
Plot03	613	アキカラマツ	1	1	1	1	1		1		1		1		1	1
Plot03	614	アキカラマツ	1						0		0		0		0	1
Plot03	615	アキカラマツ	1	1	1	1	1		1		1		1		1	1
Plot03	616	ヒサカキ	1				1		1		1	枯れそう	1		1	1
Plot04	619	キランソウ	1	-	1	1	1		1		1		1		1	1
Plot05	621	不明	1	-	-										1	1
Plot05	622	アキカラマツ	1	-	-										0	1
Plot05	623	アキカラマツ	1		0	1	1		1		1		1		1	1
Plot06	624	アキカラマツ	1	1	1	1	1		1		1		1		1	1
Plot06	627	セイタカアワダチソウ	1		1	1	1		1		1		1		1	1
Plot06	628	セイタカアワダチソウ	1	1	1	1	1		1		1		1		1	1
Plot06	629	不明	1													1
Plot06	630	コナスビ	1												1	1
Plot06	631	アキカラマツ	1				0		0		0		0		0	1
Plot06	632	アキカラマツ	1	-	-	1	1		1		1		1		1	1
Plot06	633	アキカラマツ	1			0	0		0		0		0		0	1
Plot06	634	アキカラマツ	1		1	1	1		1		1		1		1	1
Plot06	635	コナスビ	1	1	1	1	1		1		1		1		1	1
Plot06	636	不明	1	0	0	0	0		0		0				1	1
Plot06	637	セイタカアワダチソウ	1	-	0	0	1		1		1		1		1	1
Plot06	638	キランソウ	1		0	0	0		0		0		0		0	1
Plot06	639	セイタカアワダチソウ	1		0	1	1		1		1		1		1	1
Plot06	640	セイタカアワダチソウ	1	1	1	1	1		1		1		1		1	1
Plot06	641	セイタカアワダチソウ	1				1		1		1		1	ハハコグサ	1	1
Plot06	642	ツルボ	1												1	1
Plot07	644	セイタカアワダチソウ	3	0		1	1		1		1		1		1	3
Plot07	650	ヒメハギ	1			1	1		1		1		1		1	1
Plot07	660	不明	1						0		0		0		0	1
Plot07	668	オニタビラコ	1	0	0	0	0		0		0				1	1
Plot07	670	コナスビ	1						0						1	1
Plot08	678	コナスビ	1						1		1		1		1	1
Plot08	679	不明	1	0	0	0	0		0		0		0		0	1
Plot08	680	コナスビ	1	-												1
Plot08	681	コナスビ	1	0	0	0	0		0		0		0		0	1
Plot08	682	オニタビラコ	1		1	1	1		1		1		1		1	1
Plot09	683	オニタビラコ	1	-	-	1	1		1		1		1		1	1
Plot09	685	オニタビラコ	1		1	1	1		1		1		1		1	1
Plot09	686	不明	1			0										1
Plot09	688	アキノタムラソウ	1				1		1		1		1		1	1
Plot09	689	コナスビ	1	0	1	1	1		1		1		1		1	1
Plot10	690	不明	1	-	-	-	-		-		-		-		-	1
Plot10	691	アキノタムラソウ	1	1	1	1	1		1		1		1		1	1
Plot10	692	オニタビラコ	1	1	1	1	1		1		1		1		1	1
Plot10	693	アキノタムラソウ	1	1	1	1	1		1		1		1		1	1
Plot10	694	アキノタムラソウ	1	1	1	1	1		1		1		1		1	1
Plot10	695	アキノタムラソウ	1	1	1	1	1		1		1		1		1	1
Plot10	696	オニタビラコ	1						0						1	1
Plot10	801	オニタビラコ	1	-	0	0	0		0						1
Plot10	802	ホラシノブ	1	1	1	1	1		1		1		1		1
Plot10	803	カタバミ	1												1
Plot10	804	カニクサ	1	0	0	1	1		1		1		1		1
Plot10	805	ニガナ	1		1	1	1		1		1		1		1
Plot09	806	オニタビラコ	1	0	1	1	1		1		1		1		1
Plot09	807	コナスビ	1		1	1	1		1		1		1		1
Plot09	808	コナスビ	1	0			1		1		1		1		1
Plot09	809	ニガナ	1												1
Plot09	810	不明	1		1	1	1		1		1		1		1
Plot09	811	コナスビ	1	1	1	1	1		1		1		1		1
Plot09	812	ニガナ	1	0											1
Plot09	813	ニガナ	1	0	0	0	0		0						1
Plot09	814	セイタカアワダチソウ	1	0	1	1	1		1		1		1		1
Plot09	815	ニガナ	1	0	1	1	1		1		1		1		1
Plot09	816	ニガナ	1	0		1	1		1		1		1		1
Plot09	818	オニタビラコ	1	-	-	1	1		1		1		1		1
Plot09	819	カタバミ	1	0	1	1	1		1		1		1		1
Plot09	820	マメ科sp	1				0								1
Plot09	821	オニタビラコ	1	0	1	1	1		1		1		1		1
Plot09	822	オニタビラコ	1				0								1
Plot09	823	不明	1	0	0	0	0		0		0				1
Plot09	824	オニタビラコ	1	0	1	1	1		1		1				1
Plot09	825	ニガナ	1	0	1	1	1		1		1		1		1
Plot09	826	オニタビラコ	1	1	1	1	1		1		1		1		1
Plot09	827	オニタビラコ	1						0		0				1
Plot08	828	オニタビラコ	1		1	1	1		1		1		1		1
Plot08	829	不明	1								0				1
Plot08	830	アキノタムラソウ	1	0	0	0	0		0						1
Plot08	831	コナスビ	1	0	1	1	1		1		1		1	キランソウ	1
Plot08	832	ヨモギ	1	0	0	0	0		0		0				1
Plot08	833	コナスビ	1	0	1	1	1		1		1		1		1
Plot07	837	オニタビラコ	1		0	0	0		0		0				1
Plot07	839	不明	1	0	0	0	0		0						1
Plot07	840	ワレモコウ	1	-		0	1		1		1	去年10月は不明。要確認。	1		1
Plot01	901	アキカラマツ	1	0	0	1	1		1		1		1		1
Plot02	902	アキカラマツ	1		1	1	1		1		1		1		1
Plot02	903	アキカラマツ	1	0	0	0	0		0						1
Plot02	904	アキカラマツ	1	0	1	1	1		1		1		1		1
Plot02	905	アキカラマツ	1	1	1	1	1		1		1		1		1
Plot02	906	アキカラマツ	1	1	1	1	1		1		1		1		1
Plot03	907	アキノタムラソウ	1						0		0				1
Plot03	908	不明	1			0	0		0						1
Plot03	909	アキカラマツ	1		0				1		1		1		1
Plot03	910	アキカラマツ	1	0	0	0	0		0		0				1
Plot03	911	アキカラマツ	1		1	1	1		1		1		1		1
Plot03	912	アザミ類	1		0	0	0		0		0				1
Plot03	913	アキカラマツ	1	1	1	1	1		1		1		1		1
Plot04	914	コナスビ	1		1	1	1		1		1		1		1
Plot04	915	アキノタムラソウ	1	0	0	0	0		0		0				1
Plot04	916	アキノタムラソウ	1	1	1	1	1		1		1		1	不明より変更	1
Plot05	917	アキカラマツ	1	1	1	1	1		1		1		1		1
Plot05	918	アキノタムラソウ	1	0	0	0	1		1		1		1		1
Plot05	919	アキカラマツ	1	-		0	0		0						1
Plot06	920	ドクダミ	1	0	0	1	1		1		1		1	不明より変更	1
Plot06	921	ハハコグサ	1	0	0	1	1		1	f	1	f	1		1
Plot06	922	アキカラマツ	1	1	1	1	1		1		1		1		1
Plot06	923	アキカラマツ	2												2
Plot02	1001	ヤマユリ	1	0	0	1	1		1		1		1
Plot02	1002	アキカラマツ	1	0	0	0	0		0				1
Plot05	1003	ツルボ	1				1		1		1		1
Plot06	1004	タカトウダイ	1	1	1	1	1		1		1		1
Plot06	1005	ノアザミ	1	1	1	1	1		1		1		1
Plot06	1006	オニタビラコ	1	0	0	0	0						1
Plot07	1008	アザミ類	1										1
Plot07	1011	タカトウダイ	1										1
Plot08	1014	タカトウダイ	1	1	1	1	1		1		1		1
Plot08	1015	コナスビ	1	1	1	1	1		1		1		1
Plot08	1016	ノハラアザミ	1	1	1	1	1		1		1		1
Plot09	1017	ノハラアザミ	1	1	1	1	1		1		1		1
Plot09	1018	タカトウダイ	1	0	0	0	1		1		1		1
Plot09	1019	コナスビ	1	1	1	1	1		1		1		1
Plot09	1020	ハハコグサ	1	0	0	0	0		0				1
Plot10	1021	ノハラアザミ	1	1	1	1	1		1		1		1
Plot10	1022	コナスビ	1	1	1	1	1		1		1		1
Plot10	1023	アキノタムラソウ	1	1	1	1	1		1		1		1
Plot06	1051	ノアザミ	1	1	1	1	1		1		1			コウゾリナ？
Plot03	1053	コバギボウシ	1		0	0	0				1
Plot07	1054	アザミ類	1			0	1		1		1
Plot06	1055	セイタカアワダチソウ	1	1	1	1	0		1		1
Plot01	1058	セイタカアワダチソウ	1	0	0	0	1		1		1
Plot04	1059	コバギボウシ	4	1	1	1	1		1		4
Plot01	1061	セイタカアワダチソウ	1	1	1	1	1		1		1
Plot05	1062	アキカラマツ	1		0	0	0		1		1
Plot06	1063	コバギボウシ	1	0	1	1	1		1		1
Plot08	1064	オニタビラコ	1	1	1	1	1		1		1
Plot06	1065	コバギボウシ	1	-	0	1	1		1		1
Plot03	1066	ヤブタビラコ	1	-		0	0		1		1
Plot08	1068	アキカラマツ	1	0	0	0	0				1
Plot03	1069	アキカラマツ	1	0	0	0	0		1		1
Plot08	1071	コナスビ	1	1	1	1	1		1		1
Plot04	1072	アキノタムラソウ	1		1	1	1		1
Plot07	1073	アキノタムラソウ	1	0	0	0	0		1		1		1
Plot10	1075	アキノタムラソウ	1	1	1	1	1		1		1			コナスビ
Plot09	1078	アザミ類	1	1	1	1	1		1		1
Plot10	1079	ノハラアザミ	1	1	1	1	1		1		1
Plot10	1080	ノハラアザミ	1	1	1	1	1		1		1
Plot08	1081	コナスビ	1	0	0	0	1		1		1
Plot09	1084	ノアザミ	1	1	1	1	1		1		1
Plot02	1085	オニタビラコ	1	0	0	0	0		1
Plot02	1087	オニタビラコ	1	0	0	0	0		1
Plot09	1088	アザミ類	1	1	1	1	1		1		1
Plot08	1089	リンドウ	1	0	0	1	1		1		1	去年から生育
Plot08	1090	リンドウ	1	0	0	0	0		0		1	去年から生育
Plot07	1091	オカトラノオ	1	1	1	1	1		1		1		1	1009の右側にある
Plot03	1092	オニタビラコ	1		0	1	1		1
Plot07	1092	不明	1						1		1		1	1008の少し右側にある
Plot09	1093	コナスビ	1	0	0	1	1		1
Plot02	1096	オニタビラコ	1	0					1
Plot03	1097	アキノタムラソウ	1	1	1	1	1		1
Plot10	1098	コナスビ	1	1	1	1	1		1
Plot02	1099	アキカラマツ	1	0	1	1	1		1
Plot03	1100	アキカラマツ	1	1	1	1	1		1
Plot04	1101	コバギボウシ	1	1	1	1	1		1		1			1057変更
Plot02	1103	オニタビラコ	1	0	0	1	1		1
Plot10	1104	オニタビラコ	1	-	0	0	1		1
Plot02	1105	オニタビラコ	1	1	1	1	1		1
Plot10	1109	ミツバツチグリ	1	1	1	1	1		1
Plot03	1111	アザミ類	1	1	1	1	1		1
Plot09	1113	セイタカアワダチソウ	1	0	0	0	1		1
Plot09	1114	ノハラアザミ	1	1	1	1	1		1
Plot02	1116	オニタビラコ	1	1	1	1	1		1
Plot02	1117	オニタビラコ	1	0	1	1	1		1
Plot03	1120	双葉sp	1	0	0	0	0		1
Plot10	1121	オニタビラコ	1	1	1	1	1		1
Plot10	1122	オニタビラコ	1	1	1	1	1		1
Plot06	1123	ニガナ	1	0	0	0	0		0				1	1007変更
Plot03	1124	セイタカアワダチソウ	1	0	1	1	1		1
Plot10	1125	オニタビラコ	1	1	1	1	1		1
Plot05	1126	ミツバツチグリ	1	1	1	1	1		1
Plot10	1128	オニタビラコ	1	1	1	1	1		1
Plot10	1129	オニタビラコ	1	1	1	1	1		1
Plot03	1130	双葉sp	1	0	0	0	0		1
Plot03	1131	コナスビ	1	0	0	1	1		1
Plot10	1132	オニタビラコ	1	1	1	1	1		1
Plot02	1133	アキカラマツ	1	0	1	1	1		1
Plot03	1135	双葉sp	1	0	0	0	0		1
Plot03	1136	オニタビラコ	1	0	0	1	1		1
Plot10	1137	ミツバツチグリ	1	1	1	1	1		1
Plot04	1138	アキカラマツ	1	-	-	1	1		1		1			1056変更
Plot03	1139	オニタビラコ	1	0	0	1	1		1
Plot10	1140	オニタビラコ	1		1	1	1		1
Plot02	1141	オニタビラコ	1	1	1	1	1		1
Plot02	1142	オニタビラコ	1	1	1	1	1		1
Plot02	1143	オニタビラコ	1	1	1	1	1		1
Plot09	1144	ノハラアザミ	1	1	1	1	1		1
Plot02	1146	オニタビラコ	1		1	1	1		1
Plot10	1148	オニタビラコ	1	-	1	1	1		1
Plot02	1149	アキノタムラソウ	1	1	1	1	1		1
Plot08	1150	アザミ類	1	1	1	1	1		1		1		1	1013
Plot10	1174	オニタビラコ	1						1
Plot10	1177	オニタビラコ	1						1
Plot01	1207	オニタビラコ	1		1	1	1
Plot01	1208	オニタビラコ	1		1	1	1
Plot01	1209	オニタビラコ	1	1	1	1	1
Plot01	1210	オニタビラコ	1	1	1	1	1
Plot01	1211	オニタビラコ	1	1	1	1	1
Plot01	1212	オニタビラコ	1	1	1	1	1
Plot01	1213	オニタビラコ	1	1	1	1	1
Plot01	1214	オニタビラコ	1	1	1	1	1
Plot01	1215	オニタビラコ	1	1	1	1	1
Plot01	1216	オニタビラコ	1	1	1	1	1
Plot01	1217	オニタビラコ	1	1	1	1	1
Plot01	1218	オニタビラコ	1		1	1	1
Plot01	1219	オニタビラコ	1	1	1	1	1
Plot01	1220	オニタビラコ	1		1	1	1
Plot01	1221	オニタビラコ	1				1
Plot01	1222	アキカラマツ	1	1	1	1	1
Plot01	1223	オニタビラコ	1	1	1	1	1
Plot01	1224	ミツバツチグリ	1				1
Plot01	1225	オニタビラコ	1	1	1	1	1
Plot01	1226	オニタビラコ	1	1	1	1	1
Plot01	1227	オニタビラコ	1				1
Plot01	1228	オニタビラコ	1	1	1	1	1
Plot02	1229	オニタビラコ	1	1	1	1	1
Plot02	1230	オニタビラコ	1	1	1	1	1
Plot02	1231	オニタビラコ	1			1	1
Plot02	1232	オニタビラコ	1		1	1	1
Plot02	1233	オニタビラコ	1	1	1	1	1
Plot02	1234	オニタビラコ	1		1	1	1
Plot02	1235	オニタビラコ	1	1	1	1	1
Plot02	1236	オニタビラコ	1	1	1	1	1
Plot02	1237	オニタビラコ	1	1	1	1	1
Plot02	1238	オニタビラコ	1	-			1
Plot02	1239	オニタビラコ	1	1	1	1	1
Plot02	1240	オニタビラコ	1	1	1	1	1
Plot02	1241	オニタビラコ	1	1	1	1	1
Plot02	1242	オニタビラコ	1	1	1	1	1
Plot03	1243	オニタビラコ	1	0	0	0	1
Plot03	1244	アキカラマツ	1		1	1	1
Plot03	1245	オニタビラコ	1		1	1	1
Plot03	1246	オニタビラコ	1	0	1	1	1
Plot03	1247	オニタビラコ	1	1	1	1	1
Plot03	1248	オニタビラコ	1	0	0	1	1
Plot03	1249	オニタビラコ	1			1	1
Plot03	1250	オランダミミナグサ	1	1	1	1	1
Plot03	1251	オランダミミナグサ	1	1	1	1	1
Plot03	1252	オニタビラコ	1	1	1	1	1
Plot03	1253	オニタビラコ	1	0	0	1	1
Plot02	1254	コナスビ	1	1	1	1	1
Plot04	1255	コウゾリナ	1	1	1	1	1
Plot04	1256	アキカラマツ	1	0	0	1	1
Plot04	1257	オニタビラコ	1	0	0		1
Plot04	1258	オニタビラコ	1	1	1	1	1
Plot03	1259	アキカラマツ	1			1	1
Plot03	1260	コウゾリナ	1	0	1	1	1
Plot03	1261	エノコログサ	1			0	1
Plot03	1262	コウゾリナ	1	1	1	1	1
Plot04	1263	不明	1			0	1
Plot05	1264	オニタビラコ	1	1	1	1	1
Plot05	1265	オニタビラコ	1	0	0	1	1
Plot05	1266	不明	1	0		1	1
Plot05	1267	セイタカアワダチソウ	1				1
Plot05	1268	オニタビラコ	1	1	1	1	1
Plot04	1269	ヤマカモジグサ	1	0	0		1
Plot04	1270	キツネノマゴ	1	1	1	1	1
Plot05	1271	オニタビラコ	1	0	0	0	1
Plot05	1272	オニタビラコ	1	0	0	1	1
Plot05	1273	オニタビラコ	1	1	1	1	1
Plot05	1274	オニタビラコ	1	1	1	1	1
Plot04	1275	ヤマカモジグサ	1	1	1	1	1
Plot04	1276	コナスビ	1	0	0	1	1
Plot06	1277	コナスビ	1	1	1	1	1
Plot06	1278	オニタビラコ	1		1	1	1
Plot06	1279	アザミ類	1				1
Plot06	1280	オニタビラコ	1		0	0	1
Plot07	1281	オニタビラコ	1	1	1	1	1
Plot06	1282	ナキリスゲ	1	1	1	1	1
Plot06	1283	ヤマカモジグサ	1		0	0	1
Plot07	1284	オニタビラコ	1	1	1	1	1
Plot07	1285	オニタビラコ	1			1	1
Plot07	1286	オニタビラコ	1	1	1	1	1
Plot07	1287	オニタビラコ	1	1	1	1	1
Plot07	1288	オニタビラコ	1	0	0	1	1
Plot07	1289	オニタビラコ	1	0		1	1
Plot07	1290	オニタビラコ	1	0		1	1
Plot06	1291	オニタビラコ	1	1	1	1	1
Plot06	1292	ヤマカモジグサ	1	0	0	0	1
Plot06	1293	エノコログサ	1	0	0	0	1
Plot06	1294	オニタビラコ	1	0	0	1	1
Plot06	1295	オニタビラコ	1	0	0	1	1
Plot06	1296	オニタビラコ	1		1	1	1
Plot07	1297	オニタビラコ	1		1	1	1
Plot07	1298	オニタビラコ	1	0	0	1	1
Plot07	1299	コナスビ	1		0	1	1
Plot07	1300	オニタビラコ	1		0	0	1
Plot07	1301	オニタビラコ	1	1	1	1	1
Plot06	1302	オニタビラコ	1				1
Plot06	1303	オニタビラコ	1	0	0	1	1
Plot08	1304	オニタビラコ	1	1	1	1	1
Plot08	1305	オニタビラコ	1	1	1	1	1
Plot08	1306	オニタビラコ	1	1	1	1	1
Plot08	1307	オニタビラコ	1		1	1	1
Plot08	1308	オニタビラコ	1		1	1	1
Plot08	1309	オニタビラコ	1	0			1
Plot08	1310	オニタビラコ	1	0			1
Plot08	1311	オニタビラコ	1	1	1	1	1
Plot08	1312	オニタビラコ	1	0	1	1	1
Plot08	1313	オニタビラコ	1	1	1	1	1
Plot08	1314	オニタビラコ	1	1	1	1	1
Plot08	1315	オニタビラコ	1	1	1	1	1
Plot08	1316	オニタビラコ	1	1	1	1	1
Plot07	1317	エノコログサ	1	0	0	0	1
Plot09	1318	セイタカアワダチソウ	1	1	1	1	1
Plot09	1319	オニタビラコ	1	1	1	1	1
Plot09	1320	オニタビラコ	1	1	1	1	1
Plot09	1321	オニタビラコ	1	1	1	1	1
Plot09	1322	オニタビラコ	1	1	1	1	1
Plot09	1323	オニタビラコ	1	1	1	1	1
Plot09	1324	オニタビラコ	1	1	1	1	1
Plot09	1325	オニタビラコ	1	1	1	1	1
Plot09	1326	オニタビラコ	1	0	1	1	1
Plot09	1327	オニタビラコ	1	1	1	1	1
Plot09	1328	オニタビラコ	1	1	1	1	1
Plot09	1329	オニタビラコ	1	1	1	1	1
Plot09	1330	オニタビラコ	1	1	1	1	1
Plot09	1331	オニタビラコ	1	0	0	0	1
Plot09	1332	オニタビラコ	1	0	0	0	1
Plot09	1333	オニタビラコ	1	0	1	1	1
Plot09	1334	オニタビラコ	1	0	1	1	1
Plot08	1335	ヤマカモジグサ	1	0	0	1	1
Plot08	1336	オニタビラコ	1			0	1
Plot08	1337	コナスビ	1	1	1	1	1
Plot09	1338	オニタビラコ	1	1	1	1	1
Plot09	1339	オニタビラコ	1	0			1
Plot09	1340	オニタビラコ	1	0	0	1	1
Plot09	1341	オニタビラコ	1	0	0	0	1
Plot09	1342	オニタビラコ	1	-	-	1	1
Plot10	1343	オニタビラコ	1	1	1	1	1
Plot10	1344	オニタビラコ	1	-	1	1	1
Plot10	1345	オニタビラコ	1		1	1	1
Plot10	1346	オニタビラコ	1	1	1	1	1
Plot10	1347	オニタビラコ	1	0	0	1	1
Plot10	1348	オニタビラコ	1		1	1	1
Plot10	1349	オニタビラコ	1	1	1	1	1
Plot10	1350	オニタビラコ	1	1	1	1	1
Plot10	1351	オニタビラコ	1	1	1	1	1
Plot10	1352	オニタビラコ	1	-	0	1	1
Plot10	1353	オニタビラコ	1	-	1	1	1
Plot10	1354	オニタビラコ	1	-	0	1	1
Plot10	1355	オニタビラコ	1	1	1	1	1
Plot09	1356	不明	1	0	0		1
Plot09	1357	ミツバツチグリ	1				1
Plot10	1358	オニタビラコ	1		1	1	1
Plot10	1359	ミツバツチグリ	1		1	1	1
Plot10	1360	オニタビラコ	1	1	1	1	1
Plot10	1361	オニタビラコ	1	1	1	1	1
Plot10	1362	オニタビラコ	1	-	1	1	1
Plot10	1363	オニタビラコ	1	1	1	1	1
Plot10	1364	オニタビラコ	1	-	1	1	1
Plot10	1365	オニタビラコ	1	1	1	1	1
Plot10	1401	オニタビラコ	1		1	1
Plot10	1402	オニタビラコ	1	1	1	1
Plot10	1403	ミツバツチグリ	1	-	1	1
Plot10	1404	オニタビラコ	1	-	1	1
Plot10	1405	オニタビラコ	1	1	1	1
Plot10	1406	アキノタムラソウ	1		1	1
Plot10	1407	オニタビラコ	1	1	1	1
Plot10	1408	オニタビラコ	1	-	1	1
Plot10	1409	セイタカアワダチソウ	1	1	1	1
Plot10	1410	オニタビラコ	1	1	1	1
Plot10	1411	オニタビラコ	1	1	1	1
Plot10	1412	オニタビラコ	1		1	1
Plot10	1413	オニタビラコ	1		1	1
Plot10	1414	オニタビラコ	1	1	1	1
Plot10	1415	オニタビラコ	1	1	1	1
Plot10	1416	オニタビラコ	1			1
Plot10	1417	オニタビラコ	1	1	1	1
Plot10	1418	ネコハギ	1			1
Plot10	1419	ネコハギ	1	1	1	1
Plot10	1420	ハルジオン	1	1	1	1
Plot09	1422	ドクダミ	1	1	1	1
Plot09	1423	オニタビラコ	1		1	1
Plot09	1424	オニタビラコ	1	0	1	1
Plot09	1425	タカトウダイ	1	1	1	1
Plot09	1426	オニタビラコ	1			1
Plot09	1427	セイタカアワダチソウ	1	0	1	1
Plot09	1428	セイタカアワダチソウ	1	0	1	1
Plot09	1429	オニタビラコ	1		1	1
Plot09	1430	オニタビラコ	1	0	1	1
Plot09	1431	オニタビラコ	1	1	1	1
Plot09	1432	オニタビラコ	1	0	1	1
Plot09	1433	カニクサ	1	1	1	1
Plot08	1436	オニタビラコ	1	1	1	1
Plot08	1437	オニタビラコ	1		1	1
Plot08	1438	オニタビラコ	1		1	1
Plot08	1439	コナスビ	1		1	1
Plot08	1440	オニタビラコ	1	1	1	1
Plot08	1441	オニタビラコ	1		0	1
Plot08	1442	オニタビラコ	1	1	1	1
Plot08	1443	オニタビラコ	1			1
Plot08	1444	オニタビラコ	1	1	1	1
Plot08	1445	オニタビラコ	1	1	1	1
Plot08	1446	オニタビラコ	1	1	1	1
Plot08	1447	オニタビラコ	1	1	1	1
Plot08	1448	カニクサ	1	1	1	1
Plot08	1449	コナスビ	1	1	1	1
Plot01	1451	オニタビラコ	1	1	1	1
Plot01	1452	ハルジオン	1	1	1	1
Plot01	1453	オニタビラコ	1	1	1	1
Plot01	1454	オニタビラコ	1	1	1	1
Plot01	1455	オニタビラコ	1	1	1	1
Plot01	1456	オニタビラコ	1		1	1
Plot01	1457	オニタビラコ	1		1	1
Plot01	1458	オニタビラコ	1	1	1	1
Plot02	1459	キランソウ	1	1	1	1
Plot02	1460	セイタカアワダチソウ	1	1	1	1
Plot02	1461	オニタビラコ	1	1	1	1
Plot02	1462	オニタビラコ	1	0	0	1
Plot02	1463	オニタビラコ	1	1	1	1
Plot02	1464	オニタビラコ	1	1	1	1
Plot02	1465	オニタビラコ	1	1	1	1
Plot02	1466	オニタビラコ	1	1	1	1
Plot02	1467	オニタビラコ	1	1	1	1
Plot02	1468	オニタビラコ	1	1	1	1
Plot02	1469	オニタビラコ	1	1	1	1
Plot02	1470	オニタビラコ	1	1	1	1
Plot07	1481	オニタビラコ	1	0		1
Plot07	1482	オニタビラコ	1	-	1	1
Plot07	1483	オニタビラコ	1	0	1	1
Plot07	1484	オニタビラコ	1	1	1	1
Plot07	1485	オニタビラコ	1	1	1	1
Plot07	1486	オニタビラコ	1	1	1	1
Plot07	1487	オニタビラコ	1	0	1	1
Plot07	1488	オニタビラコ	1	-	-	1
Plot07	1489	オニタビラコ	1	0	1	1
Plot07	1490	セイタカアワダチソウ	1	1	1	1
Plot07	1491	セイタカアワダチソウ	1	0	1	1
Plot07	1492	アザミ類	1	0	1	1
Plot07	1493	オニタビラコ	1	0	1	1
Plot07	1494	不明	1	0	0	1
Plot07	1495	オニタビラコ	1	-		1
Plot07	1496	オニタビラコ	1	-	1	1
Plot07	1497	オニタビラコ	1	0	1	1
Plot07	1498	オニタビラコ	1	1	1	1
Plot06	1501	オニタビラコ	1		1	1
Plot06	1502	コナスビ	1	1	1	1
Plot06	1503	セイタカアワダチソウ	1		0	1
Plot06	1504	オニタビラコ	1		1	1
Plot05	1505	オニタビラコ	1		0	1
Plot05	1506	アキカラマツ	1	0	0	1
Plot05	1507	オニタビラコ	1	1	1	1
Plot05	1508	オニタビラコ	1	1	1	1
Plot05	1509	オニタビラコ	1	1	1	1
Plot05	1510	アキカラマツ	1	-	0	1
Plot05	1511	アキカラマツ	1		0	1
Plot05	1512	不明	1	1	1	1
Plot05	1513	セイタカアワダチソウ	1	0	0	1
Plot05	1514	アキカラマツ	1	0	0	1
Plot05	1515	アキカラマツ	1	1	1	1
Plot05	1516	アキカラマツ	1	1	1	1
Plot05	1517	アキカラマツ	1	0	1	1
Plot04	1519	オニタビラコ	1	0	0	1
Plot04	1520	アキカラマツ	1	1	1	1
Plot04	1521	オニタビラコ	1	0	0	1
Plot04	1522	オニタビラコ	1		0	1
Plot04	1523	タカトウダイ	1	0	0	1
Plot04	1524	オニタビラコ	1	0	0	1
Plot04	1525	セイタカアワダチソウ	1		0	1
Plot04	1526	アキカラマツ	1	1	0	1
Plot04	1527	オオイヌノフグリ	1	0	0	1
Plot04	1528	オニタビラコ	1	0	0	1
Plot03	1530	オニタビラコ	1	0	0	1
Plot03	1531	ミツバツチグリ	1	0		1
Plot03	1532	オニタビラコ	1	1	1	1
Plot03	1533	アキカラマツ	1	0	0	1
Plot03	1534	アキカラマツ	1	0	0	1
Plot03	1535	不明	1	0		1
Plot03	1536	不明	1			1
Plot03	1537	カタバミ	1	0	0	1
Plot03	1538	アキカラマツ	1	1	1	1
Plot03	1539	オニタビラコ	1		0	1
Plot03	1540	オニタビラコ	1	0		1
Plot10	1601	オニタビラコ	1		1
Plot10	1602	オニタビラコ	1	1	1
Plot10	1603	オニタビラコ	1	-	1
Plot10	1604	オニタビラコ	1	-	1
Plot10	1605	オニタビラコ	1	1	1
Plot10	1606	オニタビラコ	1	-	1
Plot10	1607	タカトウダイ	1	0	1
Plot10	1608	オニタビラコ	1	-	1
Plot10	1609	オニタビラコ	1	1	1
Plot10	1610	カニクサ	1	1	1
Plot10	1611	アキノタムラソウ	1	1	1
Plot10	1612	アキカラマツ	1	0	1
Plot09	1613	オニタビラコ	1	1	1
Plot09	1614	オニタビラコ	1	1	1
Plot09	1615	コナスビ	1	1	1
Plot09	1616	オニタビラコ	1	0	1
Plot09	1617	タカトウダイ	1	0	1
Plot09	1618	コナスビ	1	0	1
Plot09	1619	コナスビ	1	1	1
Plot09	1620	ハハコグサ	1	1	1
Plot08	1621	オニタビラコ	1		1
Plot08	1622	カニクサ	1	0	1
Plot08	1623	オニタビラコ	1	1	1
Plot08	1624	コナスビ	1	0	1
Plot08	1625	オニタビラコ	1	1	1
Plot08	1626	ミツバツチグリ	1	1	1
Plot09	1627	アキノキリンソウ	1	1	1
Plot07	1628	セイタカアワダチソウ	1	1	1
Plot07	1629	オニタビラコ	1	1	1
Plot07	1630	セイタカアワダチソウ	1	1	1
Plot07	1631	セイタカアワダチソウ	1	0	1
Plot07	1632	オニタビラコ	1	1	1
Plot07	1633	オニタビラコ	1	1	1
Plot07	1634	不明	1		1
Plot06	1636	セイタカアワダチソウ	1	1	1
Plot06	1637	タカトウダイ	1	0	1
Plot06	1638	不明	1	0	1
Plot06	1639	セイタカアワダチソウ	1	0	1
Plot06	1640	アキカラマツ	1	0	1
Plot05	1641	アキカラマツ	1		1
Plot05	1642	アキカラマツ	1	0	1
Plot05	1643	アキカラマツ	1	0	1
Plot05	1644	アキカラマツ	1	1	1
Plot05	1645	セイタカアワダチソウ	1	0	1
Plot05	1646	アキカラマツ	1	1	1
Plot05	1647	アキカラマツ	1	1	1
Plot04	1648	アザミ類	1	1	1
Plot04	1649	オランダミミナグサ	1	1	1
Plot04	1650	アキカラマツ	1	0	1
Plot02	1791	オニタビラコ	1	0	1
Plot03	1792	オニタビラコ	1	1	1
Plot02	1793	アザミ類	1		1
Plot02	1794	ハルジオン	1		1
Plot07	1795	ニガナ	1	0	1
Plot01	1796	オオイヌノフグリ	1	1	1
Plot02	1797	アザミ類	1	1	1
Plot01	1798	オニタビラコ	1	1	1
Plot01	1799	コウゾリナ	1		1
Plot01	1800	オニタビラコ	1	1	1
Plot06	1635（329）	ヒメハギ	1		1	1	1		1		1		1		1	1	1	1
Plot01	1801	オニタビラコ	1	1
Plot01	1802	オニタビラコ	1	1
Plot01	1803	オニタビラコ	1	1
Plot01	1804	オニタビラコ	1	1
Plot01	1805	オニタビラコ	1	1
Plot01	1806	セイタカアワダチソウ	1	1
Plot01	1807	アキカラマツ	1	1
Plot01	1808	セイタカアワダチソウ	1	1
Plot02	1809	オニタビラコ	1	1
Plot02	1810	セイタカアワダチソウ	1	1
Plot02	1811	オニタビラコ	1	1
Plot02	1812	オニタビラコ	1	1
Plot02	1813	ミツバツチグリ	1	1
Plot02	1814	アキカラマツ	1	1
Plot02	1815	アキカラマツ	1	1
Plot02	1816	オニタビラコ	1	1
Plot02	1817	アキカラマツ	1	1
Plot02	1819	アキカラマツ	1	1
Plot02	1820	オニタビラコ	1	1
Plot02	1831	オニタビラコ	1	1
Plot02	1832	オオイヌノフグリ	1	1
Plot02	1833	オオイヌノフグリ	1	1
Plot03	1834	オオイヌノフグリ	1	1
Plot03	1835	オオイヌノフグリ	1	1
Plot03	1836	オオイヌノフグリ	1	1
Plot03	1837	オオイヌノフグリ	1	1
Plot03	1838	オオイヌノフグリ	1	1
Plot03	1839	オオイヌノフグリ	1	1
Plot03	1840	オオイヌノフグリ	1	1
Plot03	1841	オオイヌノフグリ	1	1
Plot03	1842	セイタカアワダチソウ	1	1
Plot03	1843	オカトラノオ	1	1
Plot03	1844	オニタビラコ	1	1
Plot03	1845	オオイヌノフグリ	1	1
Plot03	1846	ミツバツチグリ	1	1
Plot03	1847	ミツバツチグリ	1	1
Plot03	1848	オオイヌノフグリ	1	1
Plot03	1849	オオイヌノフグリ	1	1
Plot03	1850	アザミ類	1	1
Plot03	1851	アキカラマツ	1	1
Plot03	1852	アキカラマツ	1	1
Plot03	1853	オニタビラコ	1	1
Plot03	1854	アキカラマツ	1	1
Plot03	1855	オニタビラコ	1	1
Plot04	1856	オオイヌノフグリ	1	1
Plot04	1857	オカトラノオ	1	1
Plot04	1858	オオイヌノフグリ	1	1
Plot04	1859	アキノタムラソウ	1	1
Plot04	1860	オオイヌノフグリ	1	1
Plot04	1861	アキカラマツ	1	1
Plot04	1862	オオイヌノフグリ	1	1
Plot04	1863	オオイヌノフグリ	14	14
Plot04	1864	オオイヌノフグリ	25	25
Plot04	1865	オオイヌノフグリ	1	1
Plot04	1866	オオイヌノフグリ	1	1
Plot04	1867	タカトウダイ	1	1
Plot05	1868	カニクサ	1	1
Plot05	1869	オニタビラコ	1	1
Plot05	1870	オカトラノオ	1	1
Plot05	1871	アザミ類	1	1
Plot05	1872	オニタビラコ	1	1
Plot05	1873	オニタビラコ	1	1
Plot05	1874	オニタビラコ	1	1
Plot05	1875	オカトラノオ	1	1
Plot05	1876	セイタカアワダチソウ	1	1
Plot05	1877	アザミ類	1	1
Plot05	1878	オオイヌノフグリ	1	1
Plot05	1879	オオイヌノフグリ	1	1
Plot05	1880	アキカラマツ	1	1
Plot05	1881	アキカラマツ	1	1
Plot05	1882	オオイヌノフグリ	1	1
Plot05	1883	セイタカアワダチソウ	1	1
Plot05	1884	コナスビ	1	1
Plot05	1885	アザミ類	1	1
Plot05	1886	タカトウダイ	1	1
Plot05	1887	タカトウダイ	1	1
Plot06	1901	コナスビ	1	1
Plot06	1903	アキカラマツ	1	1
Plot06	1904	コウゾリナ	1	1
Plot07	1905	オオイヌノフグリ	1	1
Plot08	1906	アザミ類	1	1
Plot06	1907	アザミ類	1	1
Plot06	1909	アキカラマツ	1	1
Plot08	1911	オニタビラコ	1	1
Plot01	1912	コウゾリナ	1	1
Plot10	1913	アキノタムラソウ	1	1
Plot09	1914	コナスビ	1	1
Plot07	1915	オオイヌノフグリ	1	1
Plot01	1916	コウゾリナ	1	1
Plot07	1918	コナスビ	1	1
Plot07	1919	オオイヌノフグリ	1	1
Plot07	1920	オオイヌノフグリ	1	1
Plot09	1977	コナスビ	1	1
Plot07	1980	コウゾリナ	1	1
Plot03	608	オオイヌノフグリ	1	0	0	0	0		0		0		0			1
Plot04	617	オオイヌノフグリ	1	0	0	0	0		0		0	落下	0		0	1
Plot04	618	オオイヌノフグリ	1	0	0	0	0		0		0		0			1
Plot04	620	オオイヌノフグリ	1	0	0	0	0		0		0		0		0	1
Plot06	625	オオイヌノフグリ	1	0	0	0	0		0		0		0		1	1
Plot06	626	オオイヌノフグリ	1	0	0	0	0		0		0		0		-	1
Plot07	643	オオイヌノフグリ	1	0	0	0	0		0		0		0		1	1
Plot07	645	オオイヌノフグリ	3	0	0	0	0		0		0		0		-	3
Plot07	646	オオイヌノフグリ	1	0	0	0	0		0		0		0		1	1
Plot07	647	オオイヌノフグリ	8	0	0	0	0		0		0		0		8	8
Plot07	648	オオイヌノフグリ	1	0	0	0	0		0		0		0		0	1
Plot07	649	オオイヌノフグリ	1	0	0	0	0		0		0		0		1	1
Plot07	651	オオイヌノフグリ	4	0	0	0	0		0		0		0		4	4
Plot07	652	オオイヌノフグリ	3	0	0	0	0		0		0		0			3
Plot07	653	オオイヌノフグリ	1	0	0	0	0		0		0		0		1	1
Plot07	656	オオイヌノフグリ	2	0	0	0	0		0		0		0			2
Plot07	657	オオイヌノフグリ	1	0	0	0	0		0		0		0		1	1
Plot07	658	オオイヌノフグリ	1	0	0	0	0		0		0		0		-	1
Plot07	659	オオイヌノフグリ	1	0	0	0	0		0		0		0			1
Plot07	661	オオイヌノフグリ	1	0	0	0	0		0		0		0		0	1
Plot07	662	オオイヌノフグリ	1	0	0	0	0		0		0		0			1
Plot07	663	オオイヌノフグリ	1	0	0	0	0		0		0		0		1	1
Plot07	664	オオイヌノフグリ	1	0	0	0	0		0		0		0		1	1
Plot07	665	オオイヌノフグリ	1	0	0	0	0		0		0		0		0	1
Plot07	666	オオイヌノフグリ	1	0	0	0	0		0		0		0		1	1
Plot07	667	オオイヌノフグリ	1	0	0	0	0		0		0		0		0	1
Plot07	669	オオイヌノフグリ	1	0	0	0	0		0		0		0		1	1
Plot07	671	オオイヌノフグリ	1	0	0	0	0		0		0		0		-	1
Plot07	672	オオイヌノフグリ	1	0	0	0	0		0		0		0		0	1
Plot07	675	オオイヌノフグリ	1	0	0	0	0		0		0		0		0	1
Plot07	676	オオイヌノフグリ	3	0	0	0	0		0		0		0		0	3
Plot07	677	オオイヌノフグリ	1	0	0	0	0		0		0		0		1	1
Plot07	834	オオイヌノフグリ	1	0	0	0	0		0		0		0		1
PLot09	684	オオイヌノフグリ	1	0	0	0	0		0		0		0		-	1
Plot09	687	オオイヌノフグリ	1	0	0	0	0		0		0		0		0	1
Plot10	697	オオイヌノフグリ	1	0	0	0	0		0		0		0		0	1
Plot07	654	オランダミミナグサ	1	0	0	0	0		0		0		0		1	1
Plot07	655	オランダミミナグサ	1	0	0	0	0		0		0		0		0	1
Plot07	673	オランダミミナグサ	1	0	0	0	0		0		0		0		1	1
Plot07	674	オランダミミナグサ	1	0	0	0	0		0		0		0		1	1
Plot07	835	オランダミミナグサ	1	0	0	0	0		0		0		0		1
Plot07	836	オランダミミナグサ	1	0	0	0	0		0		0		0		1
Plot07	105	ミゾソバ	1	0	0	0	0		0		0		0		0	0	0	1	1
Plot07	124	ミゾソバ	1	0	0	0	0		0		0		0		0	1	1	1	1
Plot07	838	ミゾソバ	1	0	0	0	0		0		0		0		1
Plot08	134	ミゾソバ	2	0	0	0	0		0		0		0		0	0		2	2
Plot09	141	ミゾソバ	1	0	0	0	0		0		0		0		0	0	1	1	1
Plot09	817	ミゾソバ	1	0	0	0	0		0		0		0		1
Plot04	54	メヒシバ	1	0	0	0	0		0		0		0		0	1	1	1	1
				20.10.22	20.09.09	20.08.05	20.07.03	左の開花	20.06.02	左の開花	20.05.04	左の注	20.04.08	左の注	19.10.28	19.09.19	19.08.07	19.06.28	19.05.10
					夏季枯死	被陰枯死			被陰枯死				冬季枯死			夏季枯死	夏季枯死
枯死個体		アキカラマツ		7	14	2	11		4		1		11		9	7	17	5
		アキカラマツ複数個体							2								14	1
		アザミ類		2	4	1	0		1		0		1		1	4	2	0
		セイタカアワダチソウ		9	10	3	1		3		0		2		1	3
		コナスビ		5	5	3	1		0		0		2		1	1	3
		タカトウダイ		0	2	2	0		1		0		0		2	2	3	1
		ヒメハギ		0	0	0	0		0		0		0		0	0	0	0
		ミツバツチグリ		1	1	0	0		0		0		0		1	0	0	1
		アキノタムラソウ		0	0	1	1		0		0		3		0	0	0	0
		ススキ		1	1	1	1		1		0		0		0	2	1	0
		スゲ類					1		1				1		1	2
		ニガナ		4	2						1		2
発芽個体	#REF!	アキカラマツ		#REF!	#REF!	#REF!	#REF!	#REF!	#REF!	#REF!	#REF!	#REF!	#REF!	#REF!	#REF!	#REF!	#REF!	#REF!	#REF!
	#REF!	アザミ類		#REF!	#REF!	#REF!	#REF!	#REF!	#REF!	#REF!	#REF!	#REF!	#REF!	#REF!	#REF!	#REF!	#REF!	#REF!	#REF!
	#REF!	セイタカアワダチソウ		#REF!	#REF!	#REF!	#REF!	#REF!	#REF!	#REF!	#REF!	#REF!	#REF!	#REF!	#REF!	#REF!	#REF!	#REF!	#REF!
	#REF!	コナスビ		#REF!	#REF!	#REF!	#REF!	#REF!	#REF!	#REF!	#REF!	#REF!	#REF!	#REF!	#REF!	#REF!	#REF!	#REF!	#REF!
	#REF!	タカトウダイ		#REF!	#REF!	#REF!	#REF!	#REF!	#REF!	#REF!	#REF!	#REF!	#REF!	#REF!	#REF!	#REF!	#REF!	#REF!	#REF!
	#REF!	ヒメハギ		#REF!	#REF!	#REF!	#REF!	#REF!	#REF!	#REF!	#REF!	#REF!	#REF!	#REF!	#REF!	#REF!	#REF!	#REF!	#REF!
	#REF!	ミツバツチグリ		#REF!	#REF!	#REF!	#REF!	#REF!	#REF!	#REF!	#REF!	#REF!	#REF!	#REF!	#REF!	#REF!	#REF!	#REF!	#REF!
	#REF!	アキノタムラソウ		#REF!	#REF!	#REF!	#REF!	#REF!	#REF!	#REF!	#REF!	#REF!	#REF!	#REF!	#REF!	#REF!	#REF!	#REF!	#REF!
	#REF!	ススキ		#REF!	#REF!	#REF!	#REF!	#REF!	#REF!	#REF!	#REF!	#REF!	#REF!	#REF!	#REF!	#REF!	#REF!	#REF!	#REF!
	#REF!	スゲ類		#REF!	#REF!	#REF!	#REF!	#REF!	#REF!	#REF!	#REF!	#REF!	#REF!	#REF!	#REF!	#REF!	#REF!	#REF!	#REF!
	#REF!	ニガナ		#REF!	#REF!	#REF!	#REF!	#REF!	#REF!	#REF!	#REF!	#REF!	#REF!	#REF!	#REF!	#REF!	#REF!	#REF!	#REF!

## Sheet: mortality
Plot No.	A	20.10.22	20.09.09	20.08.05	20.07.03	20.06.02	20.05.04	20.04.08	19.10.28	19.09.19	19.08.07	19.06.28	19.05.10	U	20.10.22	20.09.09	20.08.05	20.07.03	20.06.02	20.05.04	20.04.08	19.10.28	19.09.19	19.08.07	19.06.28	19.05.10	W	20.10.22	20.09.09	20.08.05	20.07.03	20.06.02	20.05.04	20.04.08	19.10.28	19.09.19	19.08.07	19.06.28	19.05.10	P	20.10.22	20.09.09	20.08.05	20.07.03	20.06.02	20.05.04	20.04.08	19.10.28	19.09.19
Plot01		0	0	0	0	0	0	0	0	0	0	0	0		0	0	0	0	0	0	0	0	0	0	0	0		0	0	0	0	0	0	0	0	0	0	0	0		#VALUE!	#VALUE!	#VALUE!	#VALUE!	#VALUE!	#VALUE!	#VALUE!	#VALUE!	0
Plot01		#VALUE!	#VALUE!	#VALUE!	#VALUE!	#VALUE!	#VALUE!	#VALUE!	0	0	0	0	0		0	0	0	0	0	0	0	0	0	0	0	0		0	0	0	0	0	0	0	0	0	0	0	0		0	0	0	0	0	0	0	0	0
Plot01		0	0	0	0	0	0	0	0	0	0	0	0		0	0	0	0	0	0	0	0	0	0	0	0		0	0	0	0	0	0	0	0	0	0	0	0		0	0	0	0	0	0	0	0	0
Plot01		0	0	0	0	0	0	0	0	0	0	0	0		0	0	0	0	0	0	0	0	0	0	0	0		0	0	0	0	0	0	0	0	0	0	0	0		0	0	0	0	0	0	0	0	0
Plot01		0	0	0	0	0	0	0	0	0	0	0	0		0	0	0	0	0	0	0	0	0	0	0	0		0	0	0	0	0	0	0	0	0	0	0	0		0	0	0	0	0	0	0	0	0
Plot01		0	0	0	0	0	0	0	0	0	0	0	0		0	0	0	0	0	0	0	0	0	0	0	0		0	0	0	0	0	0	0	0	0	0	0	0		0	0	0	0	0	0	0	0	0
Plot01		0	0	0	0	0	0	0	0	0	0	0	0		0	0	0	0	0	0	0	0	0	0	0	0		0	0	0	0	0	0	0	0	0	0	0	0		0	0	0	0	0	0	0	0	0
Plot01		0	0	0	0	0	0	0	0	0	0	0	0		0	0	0	0	0	0	0	0	0	0	0	0		0	0	0	0	0	0	0	0	0	0	0	0		0	0	0	0	0	0	0	0	0
Plot01		#VALUE!	#VALUE!	#VALUE!	#VALUE!	#VALUE!	#VALUE!	#VALUE!	#VALUE!	0	1	0	0		0	0	0	0	0	0	0	0	0	0	0	0		0	0	0	0	0	0	0	0	0	0	0	0		0	0	0	0	0	0	0	0	0
Plot01		0	0	0	0	0	0	0	0	0	0	0	0		0	0	0	0	0	0	0	0	0	0	0	0		0	0	0	0	0	0	0	0	0	0	0	0		0	0	0	0	0	0	1	0	0
Plot01		0	0	0	0	0	0	0	0	0	0	0	0		0	0	0	0	0	0	0	0	0	0	0	0		0	0	0	0	0	0	0	0	0	0	0	0		#VALUE!	#VALUE!	#VALUE!	#VALUE!	#VALUE!	#VALUE!	#VALUE!	0	1
Plot01		0	0	0	0	0	0	0	0	0	0	0	0		0	0	0	0	0	0	0	0	0	0	0	0		0	0	0	0	0	0	0	0	0	0	0	0		#VALUE!	#VALUE!	#VALUE!	#VALUE!	#VALUE!	#VALUE!	#VALUE!	#VALUE!	0
Plot01		0	0	0	0	0	0	0	0	0	0	0	0		0	0	0	0	0	0	0	0	0	0	0	0		0	0	0	0	0	0	0	0	0	0	0	0		0	0	0	0	0	0	0	0	0
Plot01		0	0	0	0	0	0	0	0	0	0	0	0		0	0	0	0	0	0	0	0	0	0	0	0		0	0	0	0	0	0	0	0	0	0	0	0		0	0	0	0	0	0	0	0	0
Plot01		0	0	0	0	1	0	0	0	0	0	0	0		0	0	0	0	0	0	0	0	0	0	0	0		0	0	0	0	0	0	0	0	0	0	0	0		#VALUE!	#VALUE!	#VALUE!	#VALUE!	#VALUE!	#VALUE!	#VALUE!	#VALUE!	0
Plot01		0	0	0	0	0	0	0	0	0	0	0	0		0	0	0	0	0	0	0	0	0	0	0	0		0	0	0	0	0	0	0	0	0	0	0	0		0	0	0	0	0	0	0	0	0
Plot01		0	0	0	0	0	0	0	0	0	0	0	0		0	0	0	0	0	0	0	0	0	0	0	0		0	0	0	0	0	0	0	0	0	0	0	0		0	0	0	0	0	0	0	0	0
Plot01		0	0	0	0	0	0	0	0	0	0	0	0		0	0	0	0	0	0	0	0	0	0	0	0		0	0	0	0	0	0	0	0	0	0	0	0		0	0	0	0	0	0	0	0	0
Plot01		0	0	0	0	0	0	0	0	0	0	0	0		0	0	0	0	0	0	0	0	0	0	0	0		0	0	0	0	0	0	0	0	0	0	0	0		#VALUE!	#VALUE!	#VALUE!	#VALUE!	#VALUE!	#VALUE!	#VALUE!	#VALUE!	0
Plot01		0	0	0	0	0	0	0	0	0	0	0	0		0	0	0	0	0	0	0	0	0	0	0	0		0	0	0	0	0	0	0	0	0	0	0	0		0	0	0	0	0	0	0	1	0
Plot01		0	0	0	0	0	0	0	0	0	0	0	0		0	0	0	0	0	0	0	0	0	0	0	0		0	0	0	0	0	0	0	0	0	0	0	0		0	0	0	0	0	0	1	0	0
Plot01		0	0	0	0	0	0	0	0	0	0	0	0		0	0	0	0	0	0	0	0	0	0	0	0		0	0	0	0	0	0	0	0	0	0	0	0		0	0	0	0	0	0	0	0	0
Plot01		0	0	0	0	0	0	0	0	0	0	0	0		0	0	0	0	0	0	0	0	0	0	0	0		0	0	0	0	0	0	0	0	0	0	0	0		0	0	0	0	1	0	0	0	0
Plot01		0	0	0	0	0	0	0	0	0	0	0	0		0	0	0	0	0	0	0	0	0	0	0	0		0	0	0	0	0	0	0	0	0	0	0	0		0	0	0	0	0	0	0	0	0
Plot01		1	0	0	0	0	0	0	0	0	0	0	0		0	0	0	0	0	0	0	0	0	0	0	0		0	0	0	0	0	0	0	0	0	0	0	0		0	0	0	0	0	0	0	0	0
Plot01		1	0	0	0	0	0	0	0	0	0	0	0		0	0	0	0	0	0	0	0	0	0	0	0		0	0	0	0	0	0	0	0	0	0	0	0		0	0	0	0	0	0	0	1	0
Plot01		0	0	0	0	0	0	0	0	0	0	0	0		0	0	0	0	0	0	0	0	0	0	0	0		0	0	0	0	0	0	0	0	0	0	0	0		0	0	0	0	0	0	0	0	0
Plot01		0	0	0	0	0	0	0	0	0	0	0	0		0	0	0	0	0	0	0	0	0	0	0	0		0	0	0	0	0	0	0	0	0	0	0	0		0	0	0	0	0	0	0	1	0
Plot01		0	0	0	0	0	0	0	0	0	0	0	0		0	0	0	0	0	0	0	0	0	0	0	0		0	0	0	0	0	0	0	0	0	0	0	0		0	0	0	0	0	0	0	0	0
Plot01		0	0	0	0	0	0	0	0	0	0	0	0		0	0	0	0	0	0	0	0	0	0	0	0		0	0	0	0	0	0	0	0	0	0	0	0		0	0	0	0	0	0	0	0	0
Plot01		0	0	0	0	0	0	0	0	0	0	0	0		0	0	0	0	0	0	0	0	0	0	0	0		0	0	0	0	0	0	0	0	0	0	0	0		0	0	0	0	0	0	0	0	0
Plot01		0	0	0	0	0	0	0	0	0	0	0	0		0	0	0	0	0	0	0	0	0	0	0	0		0	0	0	0	0	0	0	0	0	0	0	0		#VALUE!	#VALUE!	#VALUE!	#VALUE!	#VALUE!	#VALUE!	#VALUE!	0	0
Plot01		0	0	0	0	0	0	0	0	0	0	0	0		0	0	0	0	0	0	0	0	0	0	0	0		0	0	0	0	0	0	0	0	0	0	0	0		0	1	0	0	0	0	0	0	0
Plot01		0	0	0	0	0	0	0	0	0	0	0	0		0	0	0	0	0	0	0	0	0	0	0	0		0	0	0	0	0	0	0	0	0	0	0	0		0	0	0	0	0	0	0	0	0
Plot01		0	0	0	0	0	0	0	0	0	0	0	0		0	0	0	0	0	0	0	0	0	0	0	0		0	0	0	0	0	0	0	0	0	0	0	0		0	0	0	0	0	0	0	0	0
Plot01		1	0	0	0	0	0	0	0	0	0	0	0		0	0	0	0	0	0	0	0	0	0	0	0		0	0	0	0	0	0	0	0	0	0	0	0		0	0	0	0	1	0	0	0	0
Plot01		0	0	0	0	0	0	0	0	0	0	0	0		0	0	0	0	0	0	0	0	0	0	0	0		0	0	0	0	0	0	0	0	0	0	0	0		0	0	0	0	0	0	0	0	0
Plot01		1	0	0	0	0	0	0	0	0	0	0	0		0	0	0	0	0	0	0	0	0	0	0	0		0	0	0	0	0	0	0	0	0	0	0	0		0	0	1	0	0	0	0	0	0
Plot01		0	0	1	0	0	0	0	0	0	0	0	0		0	0	0	0	0	0	0	0	0	0	0	0		0	0	0	0	0	0	0	0	0	0	0	0		0	0	0	0	0	0	1	0	0
Plot01		0	0	0	0	0	0	0	0	0	0	0	0		0	0	0	0	0	0	0	0	0	0	0	0		0	0	0	0	0	0	0	0	0	0	0	0		0	0	0	0	0	0	0	0	0
Plot01		0	0	0	0	0	0	0	0	0	0	0	0		0	0	0	0	0	0	0	0	0	0	0	0		0	0	0	0	0	0	0	0	0	0	0	0		0	0	0	0	0	0	0	0	0
Plot01		0	0	0	0	0	0	0	0	0	0	0	0		0	0	0	0	0	0	0	0	0	0	0	0		0	0	0	0	0	0	0	0	0	0	0	0		0	0	0	0	0	0	0	0	0
Plot01		0	0	0	0	0	0	0	0	0	0	0	0		0	0	0	0	0	0	0	0	0	0	0	0		0	0	0	0	0	0	0	0	0	0	0	0		0	0	0	0	0	0	0	0	0
Plot01		0	0	0	0	0	0	0	0	0	0	0	0		0	0	0	0	0	0	0	0	0	0	0	0		0	0	0	0	0	0	0	0	0	0	0	0		0	0	0	0	0	0	0	0	0
Plot01		0	0	1	0	0	0	0	0	0	0	0	0		0	0	0	0	0	0	0	0	0	0	0	0		0	0	0	0	0	0	0	0	0	0	0	0		1	0	0	0	0	0	0	0	0
Plot01		0	0	0	0	0	0	0	0	0	0	0	0		0	0	0	0	0	0	0	0	0	0	0	0		0	0	0	0	0	0	0	0	0	0	0	0		0	0	0	0	0	0	0	0	0
Plot01		0	0	0	0	0	0	0	0	0	0	0	0		0	0	0	0	0	0	0	0	0	0	0	0		0	0	0	0	0	0	0	0	0	0	0	0		0	0	0	0	0	0	0	0	0
Plot01		0	0	0	0	0	0	0	0	0	0	0	0		0	0	0	0	0	0	0	0	0	0	0	0		0	0	0	0	0	0	0	0	0	0	0	0		#VALUE!	#VALUE!	#VALUE!	#VALUE!	#VALUE!	#VALUE!	#VALUE!	#VALUE!	0
Plot01		0	0	0	0	0	0	0	0	0	0	0	0		0	0	0	0	0	0	0	0	0	0	0	0		0	0	0	0	0	0	0	0	0	0	0	0		0	0	0	0	0	0	0	0	0
Plot01		0	0	0	0	0	0	0	0	0	0	0	0		0	0	0	0	0	0	0	0	0	0	0	0		0	0	0	0	0	0	0	0	0	0	0	0		0	0	0	0	0	0	1	0	0
Plot01		0	0	0	0	0	0	0	0	0	0	0	0		0	0	0	0	0	0	0	0	0	0	0	0		0	0	0	0	0	0	0	0	0	0	0	0		0	0	0	0	0	0	0	0	0
Plot01		1	0	0	0	0	0	0	0	0	0	0	0		0	0	0	0	0	0	0	0	0	0	0	0		0	0	0	0	0	0	0	0	0	0	0	0		0	0	1	0	0	0	0	0	0
Plot01		1	0	0	0	0	0	0	0	0	0	0	0		0	0	0	0	0	0	0	0	0	0	0	0		0	0	0	0	0	0	0	0	0	0	0	0		1	0	0	0	0	0	0	0	0
Plot01		0	0	0	0	0	0	0	0	0	0	0	0		0	0	0	0	0	0	0	0	0	0	0	0		0	0	0	0	0	0	0	0	0	0	0	0		0	0	0	0	0	0	0	0	0
Plot01		0	0	0	0	0	0	0	0	0	0	0	0		0	0	0	0	0	0	0	0	0	0	0	0		0	0	0	0	0	0	0	0	0	0	0	0		0	0	0	0	0	0	0	0	0
Plot01		0	0	0	0	0	0	0	0	0	0	0	0		0	0	0	0	0	0	0	0	0	0	0	0		0	0	0	0	0	0	0	0	0	0	0	0		0	0	0	0	0	0	0	0	1
Plot01		1	0	0	0	0	0	0	0	0	0	0	0		0	0	0	0	0	0	0	0	0	0	0	0		0	0	0	0	0	0	0	0	0	0	0	0		0	0	0	0	0	0	0	0	1
Plot01		0	0	0	0	0	0	0	0	0	0	0	0		0	0	0	0	0	0	0	0	0	0	0	0		0	0	0	0	0	0	0	0	0	0	0	0		0	1	0	0	0	0	0	0	0
Plot01		0	0	0	0	0	0	0	0	0	0	0	0		0	0	0	0	0	0	0	0	0	0	0	0		0	0	0	0	0	0	0	0	0	0	0	0		0	0	0	0	0	0	0	0	0
Plot01		0	0	0	0	0	0	0	0	0	0	0	0		0	0	0	0	0	0	0	0	0	0	0	0		0	0	0	0	0	0	0	0	0	0	0	0		0	0	0	0	0	0	0	0	0
Plot01		0	0	0	0	0	0	0	0	0	0	0	0		0	0	0	0	0	0	0	0	0	0	0	0		0	0	0	0	0	0	0	0	0	0	0	0		0	0	0	0	2	0	0	0	0
Plot01		0	0	0	0	0	0	0	0	0	0	0	0		0	0	0	0	0	0	0	0	0	0	0	0		0	0	0	0	0	0	0	0	0	0	0	0		0	0	0	0	0	0	0	0	0
Plot01		0	0	0	0	0	0	0	0	0	0	0	0		0	0	0	0	0	0	0	0	0	0	0	0		0	0	0	0	0	0	0	0	0	0	0	0		0	0	0	0	0	0	0	0	1
Plot01		0	0	0	0	0	0	0	0	0	0	0	0		0	0	0	0	0	0	0	0	0	0	0	0		0	0	0	0	0	0	0	0	0	0	0	0		#VALUE!	#VALUE!	#VALUE!	#VALUE!	#VALUE!	#VALUE!	#VALUE!	#VALUE!	0
Plot01		0	0	0	0	0	0	0	0	0	0	0	0		0	0	0	0	0	0	0	0	0	0	0	0		0	0	0	0	0	0	0	0	0	0	0	0		#VALUE!	#VALUE!	#VALUE!	#VALUE!	#VALUE!	#VALUE!	#VALUE!	#VALUE!	0
Plot01		0	0	0	0	0	0	0	0	0	0	0	0		0	0	0	0	0	0	0	0	0	0	0	0		0	0	0	0	0	0	0	0	0	0	0	0		0	0	0	1	0	0	0	0	0
Plot01		0	0	0	0	0	0	0	0	0	0	0	0		0	0	0	0	0	0	0	0	0	0	0	0		0	0	0	0	0	0	0	0	0	0	0	0		#VALUE!	#VALUE!	#VALUE!	#VALUE!	#VALUE!	#VALUE!	#VALUE!	0	0
Plot01		0	0	0	0	0	0	0	0	0	0	0	0		0	0	0	0	0	0	0	0	0	0	0	0		0	0	0	0	0	0	0	0	0	0	0	0		0	0	0	0	0	0	0	0	0
Plot02		0	0	0	0	0	0	0	0	0	0	0	0		0	0	0	0	0	0	0	0	0	0	0	0		0	0	0	0	0	0	0	0	0	0	0	0		0	0	0	0	0	0	0	0	1
Plot02		0	0	0	0	0	0	0	0	0	0	0	0		0	0	0	0	0	0	0	0	0	0	0	0		0	0	0	0	0	0	0	0	0	0	0	0		#VALUE!	#VALUE!	#VALUE!	#VALUE!	#VALUE!	#VALUE!	#VALUE!	#VALUE!	0
Plot02		0	0	0	0	0	0	0	0	0	0	0	0		0	0	0	0	0	0	0	0	0	0	0	0		0	0	0	0	0	0	0	0	0	0	0	0		#VALUE!	#VALUE!	#VALUE!	#VALUE!	#VALUE!	#VALUE!	#VALUE!	#VALUE!	0
Plot02		#VALUE!	#VALUE!	0	0	1	0	0	0	0	0	0	0		0	0	0	0	0	0	0	0	0	0	0	0		0	0	0	0	0	0	0	0	0	0	0	0		0	0	0	0	0	0	0	0	0
Plot02		0	0	0	0	0	0	0	0	0	0	0	0		0	0	0	0	0	0	0	0	0	0	0	0		0	0	0	0	0	0	0	0	0	0	0	0		0	1	0	0	0	0	0	0	0
Plot02		0	0	0	0	0	0	0	0	0	0	0	0		0	0	0	0	0	0	0	0	0	0	0	0		0	0	0	0	0	0	0	0	0	0	0	0		0	0	0	0	0	0	0	0	0
Plot02		0	0	0	0	0	0	0	0	0	0	0	0		0	0	0	0	0	0	0	0	0	0	0	0		0	0	0	0	0	0	0	0	0	0	0	0		0	0	0	0	0	0	0	0	0
Plot02		0	0	0	0	0	0	0	0	0	0	0	0		0	0	0	0	0	0	0	0	0	0	0	0		0	0	0	0	0	0	0	0	0	0	0	0		0	0	0	0	0	0	0	0	0
Plot02		0	0	0	0	0	0	0	0	0	0	0	0		0	0	0	0	0	0	0	0	0	0	0	0		0	0	0	0	0	0	0	0	0	0	0	0		0	0	0	0	0	0	1	0	0
Plot02		0	0	0	0	0	0	0	0	0	0	0	0		0	0	0	0	0	0	0	0	0	0	0	0		0	0	0	0	0	0	0	0	0	0	0	0		0	0	0	0	0	0	0	0	0
Plot02		0	0	0	0	0	0	0	0	0	0	0	0		0	0	0	0	0	0	0	0	0	0	0	0		0	0	0	0	0	0	0	0	0	0	0	0		0	0	0	0	0	0	0	0	0
Plot02		0	0	0	0	0	0	0	0	0	0	0	0		0	0	0	0	0	0	0	0	0	0	0	0		0	0	0	0	0	0	0	0	0	0	0	0		0	0	0	1	0	0	0	0	0
Plot02		0	0	1	0	0	0	0	0	0	0	0	0		0	0	0	0	0	0	0	0	0	0	0	0		0	0	0	0	0	0	0	0	0	0	0	0		0	0	0	0	0	0	0	0	0
Plot02		0	0	1	0	0	0	0	0	0	0	0	0		0	0	0	0	0	0	0	0	0	0	0	0		0	0	0	0	0	0	0	0	0	0	0	0		0	0	0	0	0	0	1	0	0
Plot02		0	0	0	0	0	0	0	0	0	0	0	0		0	0	0	0	0	0	0	0	0	0	0	0		0	0	0	0	0	0	0	0	0	0	0	0		0	0	0	0	0	0	0	0	0
Plot02		0	0	0	0	0	0	0	0	0	0	0	0		0	0	0	0	0	0	0	0	0	0	0	0		0	0	0	0	0	0	0	0	0	0	0	0		0	0	0	0	0	0	1	0	0
Plot02		0	0	0	0	0	0	0	0	0	0	0	0		0	0	0	0	0	0	0	0	0	0	0	0		0	0	0	0	0	0	0	0	0	0	0	0		0	0	0	0	0	0	0	0	0
Plot02		0	0	0	0	0	0	0	0	0	0	0	0		0	0	0	0	0	0	0	0	0	0	0	0		0	0	0	0	0	0	0	0	0	0	0	0		#VALUE!	0	0	0	0	0	0	0	0
Plot02		0	0	0	0	0	0	0	0	0	0	0	0		0	0	0	0	0	0	0	0	0	0	0	0		0	0	0	0	0	0	0	0	0	0	0	0		0	0	0	0	0	0	0	0	0
Plot02		0	0	0	0	0	0	0	0	0	0	0	0		0	0	0	0	0	0	0	0	0	0	0	0		0	0	0	0	0	0	0	0	0	0	0	0		0	1	0	0	0	0	0	0	0
Plot02		0	0	0	0	0	0	0	0	0	0	0	0		0	0	0	0	0	0	0	0	0	0	0	0		0	0	0	0	0	0	0	0	0	0	0	0		0	0	0	0	0	0	0	1	0
Plot02		0	0	0	0	0	0	0	0	0	0	0	0		0	0	0	0	0	0	0	0	0	1	0	0		0	0	0	0	0	0	0	0	0	0	0	0		#VALUE!	#VALUE!	#VALUE!	#VALUE!	#VALUE!	#VALUE!	#VALUE!	#VALUE!	0
Plot02		0	0	0	0	0	0	0	0	0	0	0	0		0	0	0	0	0	0	0	0	0	0	0	0		0	0	0	0	0	0	0	0	0	0	0	0		#VALUE!	#VALUE!	#VALUE!	#VALUE!	#VALUE!	#VALUE!	#VALUE!	#VALUE!	0
Plot02		0	0	0	0	0	0	0	0	0	0	0	0		0	0	0	0	0	0	0	0	0	0	0	0		0	0	0	0	0	0	0	0	0	0	0	0		#VALUE!	#VALUE!	#VALUE!	#VALUE!	#VALUE!	#VALUE!	#VALUE!	#VALUE!	0
Plot02		0	0	0	0	0	0	0	0	0	0	0	0		0	0	0	0	0	0	0	0	0	0	0	0		0	0	0	0	0	0	0	0	0	0	0	0		0	0	0	0	0	0	0	0	0
Plot02		0	0	0	0	0	0	0	0	0	0	0	0		0	0	0	0	0	0	0	0	0	0	0	0		0	0	0	0	0	0	0	0	0	0	0	0		#VALUE!	#VALUE!	#VALUE!	#VALUE!	#VALUE!	#VALUE!	#VALUE!	#VALUE!	0
Plot02		0	0	0	0	0	0	0	0	0	0	0	0		0	0	0	0	0	0	0	0	0	0	0	0		0	0	0	0	0	0	0	0	0	0	0	0		0	0	0	0	0	0	0	0	0
Plot02		0	0	0	0	0	0	0	0	0	0	0	0		0	0	0	0	0	0	0	0	0	0	0	0		0	0	0	0	0	0	0	0	0	0	0	0		0	0	0	0	0	0	0	0	1
Plot02		0	0	0	0	0	0	0	0	0	0	0	0		0	0	0	0	0	0	0	0	0	0	0	0		0	0	0	0	0	0	0	0	0	0	0	0		0	0	0	0	0	0	0	0	0
Plot02		0	0	0	0	0	0	0	0	0	0	0	0		0	0	0	0	0	0	0	0	0	0	0	0		0	0	0	0	0	0	0	0	0	0	0	0		#VALUE!	#VALUE!	#VALUE!	#VALUE!	#VALUE!	#VALUE!	#VALUE!	#VALUE!	0
Plot02		0	0	0	0	0	0	0	0	0	0	0	0		0	0	0	0	0	0	0	0	0	0	0	0		0	0	0	0	0	0	0	0	0	0	0	0		0	0	0	0	0	0	0	0	0
Plot02		0	0	0	0	0	0	0	0	0	0	0	0		0	0	0	0	0	0	0	0	0	0	0	0		0	0	0	0	0	0	0	0	0	0	0	0		#VALUE!	#VALUE!	#VALUE!	#VALUE!	#VALUE!	#VALUE!	#VALUE!	#VALUE!	0
Plot02		0	0	0	0	0	0	0	0	0	0	0	0		0	0	0	0	0	0	0	1	0	0	0	0		0	0	0	0	0	0	0	0	0	0	0	0		#VALUE!	0	1	0	0	0	0	0	0
Plot02		0	0	0	0	0	0	0	0	0	0	0	0		0	0	0	0	0	0	0	0	0	0	0	0		0	0	0	0	0	0	0	0	0	0	0	0		0	0	0	0	0	0	0	0	1
Plot02		0	0	0	0	0	0	0	0	0	0	0	0		0	0	0	0	0	0	0	0	0	0	0	0		0	0	0	0	0	0	0	0	0	0	0	0		#VALUE!	#VALUE!	#VALUE!	#VALUE!	#VALUE!	#VALUE!	#VALUE!	#VALUE!	0
Plot02		0	0	0	0	0	0	0	0	0	0	0	0		0	0	0	0	0	0	0	0	0	0	0	0		0	0	0	0	0	0	0	0	0	0	0	0		0	0	0	0	0	0	0	0	0
Plot02		0	0	0	0	0	0	0	1	0	0	0	0		0	0	0	0	0	0	0	0	0	0	0	0		0	0	0	0	0	0	0	0	0	0	0	0		#VALUE!	#VALUE!	#VALUE!	#VALUE!	#VALUE!	#VALUE!	#VALUE!	#VALUE!	0
Plot02		0	0	0	0	0	0	0	0	0	0	0	0		0	0	0	0	0	0	0	0	0	0	0	0		0	0	0	0	0	0	0	0	0	0	0	0		0	0	0	0	1	0	0	0	0
Plot02		0	0	0	0	0	0	0	0	0	0	0	0		0	0	0	0	0	0	0	0	0	0	0	0		0	0	0	0	0	0	0	0	0	0	0	0		0	1	0	0	0	0	0	0	0
Plot02		0	0	0	0	0	0	0	0	0	0	0	0		0	0	0	0	0	0	0	0	0	0	0	0		0	0	0	0	0	0	0	0	0	0	0	0		#VALUE!	#VALUE!	#VALUE!	#VALUE!	#VALUE!	#VALUE!	#VALUE!	#VALUE!	0
Plot02		0	0	0	0	0	0	0	0	0	0	0	0		0	0	0	0	0	0	0	0	0	0	0	0		0	0	0	0	0	0	0	0	0	0	0	0		0	0	0	0	0	0	0	0	0
Plot02		0	0	0	0	0	0	0	0	0	0	0	0		0	0	0	0	0	0	0	0	0	0	0	0		0	0	0	0	0	0	0	0	0	0	0	0		0	0	0	0	0	0	0	0	0
Plot02		0	0	0	0	0	0	0	0	0	0	0	0		0	0	0	0	0	0	0	0	0	0	0	0		0	0	0	0	0	0	0	0	0	0	0	0		0	0	0	0	0	0	0	0	0
Plot02		0	0	0	0	0	0	0	0	0	0	0	0		0	0	0	0	0	0	0	0	0	0	0	0		0	0	0	0	0	0	0	0	0	0	0	0		0	0	0	0	0	0	0	0	0
Plot02		0	0	0	0	0	0	0	0	0	0	0	0		0	0	0	0	0	0	0	0	0	0	0	0		0	0	0	0	0	0	0	0	0	0	0	0		0	1	0	0	0	0	0	0	0
Plot02		0	0	0	1	0	0	0	0	0	0	0	0		0	0	0	0	0	0	0	0	0	0	0	0		0	0	0	0	0	0	0	0	0	0	0	0		0	0	0	0	0	0	0	0	0
Plot02		0	0	0	1	0	0	0	0	0	0	0	0		0	0	0	0	0	0	0	0	0	0	0	0		0	0	0	0	0	0	0	0	0	0	0	0		#VALUE!	#VALUE!	#VALUE!	#VALUE!	#VALUE!	#VALUE!	#VALUE!	#VALUE!	0
Plot02		0	0	0	1	0	0	0	0	0	0	0	0		0	0	0	0	0	0	0	0	0	0	0	0		0	0	0	0	0	0	0	0	0	0	0	0		#VALUE!	0	0	0	0	0	1	0	0
Plot02		0	0	0	0	0	0	0	0	0	0	0	0		0	0	0	0	0	0	0	0	0	0	0	0		0	0	0	0	0	0	0	0	0	0	0	0		#VALUE!	#VALUE!	#VALUE!	#VALUE!	#VALUE!	#VALUE!	#VALUE!	#VALUE!	0
Plot02		0	1	0	0	0	0	0	0	0	0	0	0		0	0	0	0	0	0	0	0	0	0	0	0		0	0	0	0	0	0	0	0	0	0	0	0		#VALUE!	#VALUE!	#VALUE!	#VALUE!	#VALUE!	#VALUE!	#VALUE!	#VALUE!	0
Plot02		0	0	0	0	0	0	0	0	0	0	0	0		0	0	0	0	0	0	0	0	0	0	0	0		0	0	0	0	0	0	0	0	0	0	0	0		0	0	1	0	0	0	0	0	0
Plot02		0	0	0	0	0	0	0	0	0	0	0	0		0	0	0	0	0	0	0	0	0	0	0	0		0	0	0	0	0	0	0	0	0	0	0	0		0	0	0	0	0	0	0	0	0
Plot02		1	0	0	0	0	0	0	0	0	0	0	0		0	0	0	0	0	0	0	0	0	0	0	0		0	0	0	0	0	0	0	0	0	0	0	0		0	0	0	0	0	0	0	0	0
Plot02		0	0	0	0	0	0	0	0	0	0	0	0		0	0	0	0	0	0	0	0	0	0	0	0		0	0	0	0	0	0	0	0	0	0	0	0		0	0	0	0	0	0	0	1	0
Plot02		0	0	0	0	0	0	0	0	0	0	0	0		0	0	0	0	0	0	0	0	0	0	0	0		0	0	0	0	0	0	0	0	0	0	0	0		0	0	0	0	0	0	0	0	0
Plot02		0	0	0	0	0	0	0	0	0	0	0	0		0	0	0	0	0	0	0	0	0	0	0	0		0	0	0	0	0	0	0	0	0	0	0	0		0	0	0	0	0	0	0	0	1
Plot02		0	0	0	0	0	0	0	0	0	0	0	0		0	0	0	0	0	0	0	0	0	0	0	0		0	0	0	0	0	0	0	0	0	0	0	0		0	0	0	0	0	0	0	1	0
Plot02		1	0	0	0	0	0	0	0	0	0	0	0		0	0	0	0	0	0	0	0	0	0	0	0		0	0	0	0	0	0	0	0	0	0	0	0		1	0	0	0	0	0	0	0	0
Plot02		0	0	0	0	0	0	0	0	0	0	0	0		0	0	0	0	0	0	0	0	0	0	0	0		0	0	0	0	0	0	0	0	0	0	0	0		#VALUE!	#VALUE!	#VALUE!	#VALUE!	#VALUE!	#VALUE!	#VALUE!	#VALUE!	0
Plot02		0	0	0	0	0	0	0	0	0	0	0	0		0	0	0	0	0	0	0	0	0	0	0	0		0	0	0	0	0	0	0	0	0	0	0	0		0	0	0	0	0	0	0	0	0
Plot02		0	0	0	0	0	0	0	0	0	0	0	0		0	0	0	0	0	0	0	0	0	0	0	0		0	0	0	0	0	0	0	0	0	0	0	0		0	0	0	1	0	0	0	0	0
Plot02		0	1	0	0	0	0	0	0	0	0	0	0		0	0	0	0	0	0	0	0	0	0	0	0		0	0	0	0	0	0	0	0	0	0	0	0		#VALUE!	#VALUE!	#VALUE!	#VALUE!	#VALUE!	#VALUE!	#VALUE!	#VALUE!	0
Plot02		1	0	0	0	0	0	0	0	0	0	0	0		0	0	0	0	0	0	0	0	0	0	0	0		0	0	0	0	0	0	0	0	0	0	0	0		#VALUE!	0	0	0	0	0	0	0	0
Plot02		0	0	0	0	0	0	0	0	0	0	0	0		0	0	0	0	0	0	0	0	0	0	0	0		0	0	0	0	0	0	0	0	0	0	0	0		#VALUE!	#VALUE!	#VALUE!	#VALUE!	#VALUE!	#VALUE!	#VALUE!	#VALUE!	0
Plot02		1	0	0	0	0	0	0	0	0	0	0	0		0	0	0	0	0	0	0	0	0	0	0	0		0	0	0	0	0	0	0	0	0	0	0	0		0	0	0	0	0	0	0	0	0
Plot02		0	0	0	0	0	0	0	0	0	0	0	0		0	0	0	0	0	0	0	0	0	0	0	0		0	0	0	0	0	0	0	0	0	0	0	0		0	0	0	0	0	0	0	0	0
Plot02		0	0	0	0	0	0	0	0	0	0	0	0		0	0	0	0	0	0	0	0	0	0	0	0		0	0	0	0	0	0	0	0	0	0	0	0		0	0	0	0	0	0	0	0	0
Plot02		0	0	0	0	0	0	0	0	0	0	0	0		0	0	0	0	0	0	0	0	0	0	0	0		0	0	0	0	0	0	0	0	0	0	0	0		0	0	0	0	0	0	0	0	1
Plot02		0	0	1	0	0	0	0	0	0	0	0	0		0	0	0	0	0	0	0	0	0	0	0	0		0	0	0	0	0	0	0	0	0	0	0	0		0	0	0	0	0	0	0	0	0
Plot02		0	0	0	0	0	0	0	0	0	0	0	0		0	0	0	0	0	0	0	0	0	0	0	0		0	0	0	0	0	0	0	0	0	0	0	0		#VALUE!	#VALUE!	#VALUE!	#VALUE!	#VALUE!	#VALUE!	#VALUE!	#VALUE!	0
Plot02		0	0	0	0	0	0	0	0	0	0	0	0		0	0	0	0	0	0	0	0	0	0	0	0		0	0	0	0	0	0	0	0	0	0	0	0		#VALUE!	#VALUE!	#VALUE!	#VALUE!	#VALUE!	#VALUE!	#VALUE!	#VALUE!	0
Plot02		0	0	0	0	0	0	0	0	0	0	0	0		0	0	0	0	0	0	0	0	0	0	0	0		0	0	0	0	0	0	0	0	0	0	0	0		0	0	0	0	0	0	0	1	0
Plot02		0	0	0	0	0	0	0	0	0	0	0	0		0	0	0	0	0	0	0	0	0	0	0	0		0	0	0	0	0	0	0	0	0	0	0	0		0	0	0	1	0	0	0	0	0
Plot02		0	0	0	0	0	0	0	0	0	0	0	0		0	0	0	0	0	0	0	0	0	0	0	0		0	0	0	0	0	0	0	0	0	0	0	0		#VALUE!	#VALUE!	#VALUE!	#VALUE!	#VALUE!	#VALUE!	#VALUE!	#VALUE!	0
Plot02		0	0	0	0	0	0	0	0	0	0	0	0		0	0	0	0	0	0	0	0	0	0	0	0		0	0	0	0	0	0	0	0	0	0	0	0		0	0	0	0	0	0	0	0	1
Plot02		0	0	0	0	0	0	0	0	0	0	0	0		0	0	0	0	0	0	0	0	0	0	0	0		0	0	0	0	0	0	0	0	0	0	0	0		0	0	0	1	0	0	0	0	0
Plot02		0	0	0	0	0	0	0	0	0	0	0	0		0	0	0	0	0	0	0	0	0	0	0	0		0	0	0	0	0	0	0	0	0	0	0	0		1	0	0	0	0	0	0	0	0
Plot02		0	1	0	0	0	0	0	0	0	0	0	0		0	0	0	0	0	0	0	0	0	0	0	0		0	0	0	0	0	0	0	0	0	0	0	0		0	0	0	0	0	0	0	0	0
Plot02		0	0	0	0	0	0	0	0	0	0	0	0		0	0	0	0	0	0	0	0	0	0	0	0		0	0	0	0	0	0	0	0	0	0	0	0		#VALUE!	#VALUE!	#VALUE!	#VALUE!	0	#VALUE!	0	1	0
Plot02		0	0	0	0	0	0	0	0	0	0	0	0		0	0	0	0	0	0	0	0	0	0	0	0		0	0	0	0	0	0	0	0	0	0	0	0		#VALUE!	#VALUE!	#VALUE!	#VALUE!	#VALUE!	#VALUE!	#VALUE!	#VALUE!	0
Plot02		0	0	0	0	0	0	0	0	0	0	0	0		0	0	0	0	0	0	0	0	0	0	0	0		0	0	0	0	0	0	0	0	0	0	0	0		0	0	0	0	0	0	0	0	1
Plot02		0	0	0	0	0	0	0	0	0	0	0	0		0	0	0	0	0	0	0	0	0	0	0	0		0	0	0	0	0	0	0	0	0	0	0	0		0	0	0	0	0	0	0	0	0
Plot02		0	0	0	0	0	0	0	0	0	0	0	0		0	0	0	0	0	0	0	0	0	0	0	0		0	0	0	0	0	0	0	0	0	0	0	0		0	0	0	0	0	0	0	0	0
Plot02		0	0	0	0	0	0	0	0	0	0	0	0		0	0	0	0	0	0	0	0	0	0	0	0		0	0	0	0	0	0	0	0	0	0	0	0		#VALUE!	#VALUE!	#VALUE!	#VALUE!	#VALUE!	#VALUE!	#VALUE!	#VALUE!	0
Plot02		0	0	0	0	0	0	0	0	0	0	0	0		0	0	0	0	0	0	0	0	0	0	0	0		0	0	0	0	0	0	0	0	0	0	0	0		0	1	0	0	0	0	0	0	0
Plot02		0	0	0	0	0	0	0	0	0	0	0	0		0	0	0	0	0	0	0	0	0	0	0	0		0	0	0	0	0	0	0	0	0	0	0	0		#VALUE!	#VALUE!	#VALUE!	#VALUE!	#VALUE!	#VALUE!	#VALUE!	#VALUE!	0
Plot02		1	0	0	0	0	0	0	0	0	0	0	0		0	0	0	0	0	0	0	0	0	0	0	0		0	0	0	0	0	0	0	0	0	0	0	0		#VALUE!	#VALUE!	#VALUE!	#VALUE!	#VALUE!	#VALUE!	#VALUE!	#VALUE!	0
Plot02		0	0	0	0	0	0	0	0	0	0	0	0		0	0	0	0	0	0	0	0	0	0	0	0		0	0	0	0	0	0	0	0	0	0	0	0		#VALUE!	#VALUE!	#VALUE!	#VALUE!	#VALUE!	#VALUE!	#VALUE!	#VALUE!	0
Plot02		1	0	0	0	0	0	0	0	0	0	0	0		0	0	0	0	0	0	0	0	0	0	0	0		0	0	0	0	0	0	0	0	0	0	0	0		#VALUE!	#VALUE!	#VALUE!	#VALUE!	#VALUE!	#VALUE!	#VALUE!	#VALUE!	0
Plot02		0	0	0	0	0	0	0	0	0	0	0	0		0	0	0	0	0	0	0	0	0	0	0	0		0	0	0	0	0	0	0	0	0	0	0	0		#VALUE!	#VALUE!	#VALUE!	#VALUE!	#VALUE!	#VALUE!	#VALUE!	#VALUE!	0
Plot02		0	0	0	0	0	0	0	0	0	0	0	0		0	0	0	0	0	0	0	0	0	0	0	0		0	0	0	0	0	0	0	0	0	0	0	0		0	0	0	0	0	0	0	0	1
Plot02		0	0	0	0	0	0	0	0	0	0	0	0		0	0	0	0	0	0	0	0	0	0	0	0		0	0	0	0	0	0	0	0	0	0	0	0		#VALUE!	#VALUE!	#VALUE!	#VALUE!	#VALUE!	#VALUE!	#VALUE!	#VALUE!	0
Plot02		0	0	0	0	0	0	0	0	0	0	0	0		0	0	0	0	0	0	0	0	0	0	0	0		0	0	0	0	0	0	0	0	0	0	0	0		#VALUE!	#VALUE!	#VALUE!	#VALUE!	#VALUE!	#VALUE!	#VALUE!	#VALUE!	0
Plot02		0	0	0	0	0	0	0	0	0	0	0	0		0	0	0	0	0	0	0	0	0	0	0	0		0	0	0	0	0	0	0	0	0	0	0	0		#VALUE!	#VALUE!	#VALUE!	#VALUE!	#VALUE!	#VALUE!	#VALUE!	#VALUE!	0
Plot02		0	0	0	0	0	0	0	0	0	0	0	0		0	0	0	0	0	0	0	0	0	0	0	0		0	0	0	0	0	0	0	0	0	0	0	0		#VALUE!	#VALUE!	#VALUE!	#VALUE!	#VALUE!	#VALUE!	#VALUE!	#VALUE!	0
Plot02		0	0	0	0	0	0	0	0	0	0	0	0		0	0	0	0	0	0	0	0	0	0	0	0		0	0	0	0	0	0	0	0	0	0	0	0		0	0	0	0	0	0	0	0	1
Plot02		0	0	0	0	0	0	0	0	0	0	0	0		0	0	0	0	0	0	0	0	0	0	0	0		0	0	0	0	0	0	0	0	0	0	0	0		0	0	0	0	0	0	0	0	0
Plot02		0	0	0	0	0	0	0	0	0	0	0	0		0	0	0	0	0	0	0	0	0	0	0	0		0	0	0	0	0	0	0	0	0	0	0	0		#VALUE!	#VALUE!	#VALUE!	#VALUE!	#VALUE!	#VALUE!	#VALUE!	#VALUE!	0
Plot02		0	0	0	0	0	0	0	0	0	0	0	0		0	0	0	0	0	0	0	0	0	0	0	0		0	0	0	0	0	0	0	0	0	0	0	0		#VALUE!	#VALUE!	#VALUE!	#VALUE!	#VALUE!	#VALUE!	#VALUE!	#VALUE!	0
Plot02		0	0	0	0	0	0	0	0	0	0	0	0		0	0	0	0	0	0	0	0	0	0	0	0		0	0	0	0	0	0	0	0	0	0	0	0		0	0	0	0	0	0	0	0	0
Plot02		0	0	0	0	0	0	0	0	0	0	0	0		0	0	0	0	0	0	0	0	0	0	0	0		0	0	0	0	0	0	0	0	0	0	0	0		0	0	0	0	0	0	0	0	0
Plot02		0	0	0	0	0	0	0	0	0	0	0	0		0	0	0	0	0	0	0	0	0	0	0	0		0	0	0	0	0	0	0	0	0	0	0	0		0	0	0	0	0	0	0	0	0
Plot02		0	0	0	0	0	0	0	0	0	0	0	0		0	0	0	0	0	0	0	0	0	0	0	0		0	0	0	0	0	0	0	0	0	0	0	0		0	0	0	0	0	0	0	0	0
Plot02		0	0	0	0	0	0	0	0	0	0	0	0		0	0	0	0	0	0	0	0	0	0	0	0		0	0	0	0	0	0	0	0	0	0	0	0		#VALUE!	#VALUE!	#VALUE!	#VALUE!	#VALUE!	#VALUE!	#VALUE!	#VALUE!	0
Plot03		0	0	0	0	0	0	0	0	0	0	0	0		0	0	0	0	0	0	0	0	0	0	0	0		0	0	0	0	0	0	0	0	0	0	0	0		0	0	0	0	0	0	0	0	0
Plot03		0	0	0	0	0	0	0	0	0	0	0	0		0	0	0	0	0	0	0	0	0	0	0	0		0	0	0	0	0	0	0	0	0	0	0	0		#VALUE!	#VALUE!	#VALUE!	#VALUE!	#VALUE!	#VALUE!	#VALUE!	#VALUE!	0
Plot03		0	0	0	0	0	0	0	0	0	0	0	0		0	0	0	0	0	0	0	0	0	0	0	0		0	0	0	0	0	0	0	0	0	0	0	0		0	0	0	0	0	0	0	0	0
Plot03		0	0	0	0	0	0	0	0	0	0	0	0		0	0	0	0	0	0	0	0	0	0	1	0		0	0	0	0	0	0	0	0	0	0	0	0		0	0	0	0	0	0	1	0	0
Plot03		0	0	0	0	0	0	0	0	0	0	0	0		0	0	0	0	0	0	0	0	0	0	0	0		0	0	0	0	0	0	0	0	0	0	0	0		0	0	0	1	0	0	0	0	0
Plot03		0	0	0	0	0	0	0	0	0	0	0	0		0	0	0	0	0	0	0	0	0	0	0	0		0	0	0	0	0	0	0	0	0	0	0	0		0	0	0	0	0	0	0	0	0
Plot03		0	0	0	0	0	0	0	0	0	0	0	0		0	0	0	0	0	0	0	0	0	0	0	0		0	0	0	0	0	0	0	0	0	0	0	0		0	0	0	1	0	0	0	0	0
Plot03		0	0	0	0	0	0	0	0	0	0	0	0		0	0	0	0	0	0	0	0	0	0	0	0		0	0	0	0	0	0	0	0	0	0	0	0		0	0	0	0	0	0	0	0	0
Plot03		0	0	0	0	0	0	0	0	0	0	0	0		0	0	0	0	0	0	0	0	0	0	0	0		0	0	0	0	0	0	0	0	0	0	0	0		0	0	0	0	0	0	0	0	0
Plot03		0	0	0	0	0	0	0	0	0	0	0	0		0	0	0	0	0	0	0	0	0	0	0	0		0	0	0	0	0	0	0	0	0	0	0	0		0	0	0	0	0	0	0	0	0
Plot03		0	0	0	0	0	0	0	0	0	0	0	0		0	0	0	0	0	0	0	0	0	0	0	0		0	0	0	0	0	0	0	0	0	0	0	0		0	0	0	0	0	0	0	0	0
Plot03		0	0	0	0	0	0	0	0	0	0	0	0		0	0	0	0	0	0	0	0	0	0	0	0		0	0	0	0	0	0	0	0	0	0	0	0		#VALUE!	0	0	0	0	0	1	0	0
Plot03		0	0	0	0	0	0	0	0	0	0	0	0		0	0	0	0	0	0	0	0	0	0	0	0		0	0	0	0	0	0	0	0	0	0	0	0		0	0	0	0	0	0	1	0	0
Plot03		0	0	0	0	0	0	0	0	0	0	0	0		0	0	0	0	0	0	0	0	0	0	0	0		0	0	0	0	0	0	0	0	0	0	0	0		0	1	0	0	0	0	0	0	0
Plot03		0	0	0	0	0	0	0	0	0	0	0	0		0	0	0	0	0	0	0	0	0	0	0	0		0	0	0	0	0	0	0	0	0	0	0	0		#VALUE!	0	0	0	0	0	0	0	0
Plot03		0	0	0	0	0	0	0	0	0	0	0	0		0	0	0	0	0	0	0	0	0	0	0	0		0	0	0	0	0	0	0	0	0	0	0	0		0	0	0	0	0	0	0	0	0
Plot03		0	0	0	0	0	0	0	0	0	0	0	0		0	0	0	0	0	0	0	0	0	0	0	0		0	0	0	0	0	0	0	0	0	0	0	0		0	0	0	0	0	0	0	0	0
Plot03		0	0	0	0	0	0	0	0	0	0	0	0		0	0	0	0	0	0	0	0	0	0	0	0		0	0	0	0	0	0	0	0	0	0	0	0		0	0	0	0	0	0	0	0	0
Plot03		0	0	0	0	0	0	0	0	0	0	0	0		0	0	0	0	0	0	0	0	0	0	0	0		0	0	0	0	0	0	0	0	0	0	0	0		0	0	0	0	0	0	0	0	0
Plot03		0	0	0	0	0	0	0	0	0	0	0	0		0	0	0	0	0	0	0	0	0	0	0	0		0	0	0	0	0	0	0	0	0	0	0	0		0	0	0	0	0	0	0	0	0
Plot03		0	0	0	0	0	0	0	0	0	0	0	0		0	0	0	0	0	0	0	0	0	0	0	0		0	0	0	0	0	0	0	0	0	0	0	0		0	0	0	0	0	0	0	0	0
Plot03		0	0	0	0	0	0	0	0	0	0	0	0		0	0	0	0	0	0	0	0	0	0	0	0		0	0	0	0	0	0	0	0	0	0	0	0		0	1	0	0	0	0	0	0	0
Plot03		0	0	0	0	0	0	0	0	0	0	0	0		0	0	0	0	0	0	0	0	0	0	0	0		0	0	0	0	0	0	0	0	0	0	0	0		0	0	1	0	0	0	0	0	0
Plot03		0	0	0	0	0	0	0	0	0	0	0	0		0	0	0	0	0	0	0	0	0	0	0	0		0	0	0	0	0	0	0	0	0	0	0	0		0	0	0	0	0	0	0	0	0
Plot03		0	0	0	0	0	0	0	0	0	0	0	0		0	0	0	0	0	0	0	0	0	0	0	0		0	0	0	0	0	0	0	0	0	0	0	0		0	0	0	0	0	0	0	1	0
Plot03		0	0	0	0	0	0	0	0	0	0	0	0		0	0	0	0	0	0	0	0	0	0	0	0		0	0	0	0	0	0	0	0	0	0	0	0		0	1	0	0	0	0	0	0	0
Plot03		0	0	0	0	0	0	0	0	0	0	0	0		0	0	0	0	0	0	0	0	0	0	0	0		0	0	0	0	0	0	0	0	0	0	0	0		0	1	0	0	0	0	0	0	0
Plot03		0	0	0	0	0	0	0	0	0	0	0	0		0	0	0	0	0	0	0	0	0	0	0	0		0	0	0	0	0	0	0	0	0	0	0	0		0	0	0	0	0	0	0	0	0
Plot03		0	0	0	0	0	0	0	0	0	0	0	0		0	0	0	0	0	0	0	0	0	0	0	0		0	0	0	0	0	0	0	0	0	0	0	0		0	0	0	0	0	0	0	0	1
Plot03		0	0	0	0	0	0	0	0	0	0	0	0		0	0	0	0	0	0	0	0	0	0	0	0		0	0	0	0	0	0	0	0	0	0	0	0		0	0	0	0	0	0	0	0	0
Plot03		0	0	0	0	0	0	0	0	0	0	0	0		0	0	0	0	0	0	0	0	0	0	0	0		0	0	0	0	0	0	0	0	0	0	0	0		0	0	0	0	0	0	0	0	0
Plot03		0	0	0	0	0	0	0	0	0	0	0	0		0	0	0	0	0	0	0	0	0	0	0	0		0	0	0	0	0	0	0	0	0	0	0	0		0	1	0	0	0	0	0	0	0
Plot03		0	0	0	0	0	0	0	0	0	0	0	0		0	0	0	0	0	0	0	0	0	0	0	0		0	0	0	0	0	0	0	0	0	0	0	0		1	0	0	0	0	0	0	0	0
Plot03		0	0	0	0	0	0	0	0	0	0	0	0		0	0	0	0	0	0	0	0	0	0	0	0		0	0	0	0	0	0	0	0	0	0	0	0		1	0	0	0	0	0	0	0	0
Plot03		0	0	0	0	0	0	0	0	0	0	0	0		0	0	0	0	0	0	0	0	0	0	0	0		0	0	0	0	0	0	0	0	0	0	0	0		0	0	0	0	0	0	0	0	1
Plot03		0	0	0	0	0	0	0	0	0	0	0	0		0	0	0	0	0	0	0	0	0	1	0	0		0	0	0	0	0	0	0	0	0	0	0	0		0	0	0	0	1	0	0	0	0
Plot03		0	0	0	0	0	0	0	0	0	0	0	0		0	0	0	0	0	0	0	0	0	0	0	0		0	0	0	0	0	0	0	0	0	0	0	0		0	0	0	0	0	0	0	0	0
Plot03		0	0	0	0	0	0	0	0	0	0	0	0		0	0	0	0	0	0	0	0	0	0	0	0		0	0	0	0	0	0	0	0	0	0	0	0		0	0	0	1	0	0	0	0	0
Plot03		0	0	0	0	0	0	0	0	0	0	0	0		0	0	0	0	0	0	0	0	0	0	0	0		0	0	0	0	0	0	0	0	0	0	0	0		0	0	0	0	0	0	0	0	0
Plot03		0	0	0	0	0	0	0	0	0	0	0	0		0	0	0	0	0	0	0	0	0	0	0	0		0	0	0	0	0	0	0	0	0	0	0	0		0	0	0	0	0	0	0	0	1
Plot03		0	0	0	0	0	0	0	0	0	0	0	0		0	0	0	0	0	0	0	0	0	0	0	0		0	0	0	0	0	0	0	0	0	0	0	0		0	1	0	0	0	0	0	0	0
Plot03		0	0	0	0	0	0	0	0	0	0	0	0		0	0	0	0	0	0	0	0	0	0	0	0		0	0	0	0	0	0	0	0	0	0	0	0		0	0	0	0	1	0	0	0	0
Plot03		0	0	0	0	0	0	0	0	0	0	0	0		0	0	0	0	0	0	0	0	0	0	0	0		0	0	0	0	0	0	0	0	0	0	0	0		0	0	0	0	0	0	0	0	0
Plot03		0	0	0	0	0	0	0	0	0	0	0	0		0	0	0	0	0	0	0	0	0	0	0	0		0	0	0	0	0	0	0	0	0	0	0	0		0	0	0	0	0	0	1	0	0
Plot03		0	0	0	0	0	0	0	0	0	0	0	0		0	0	0	0	0	0	0	0	0	0	0	0		0	0	0	0	0	0	0	0	0	0	0	0		0	0	0	1	0	0	0	0	0
Plot03		0	0	0	0	0	0	0	0	0	0	0	0		0	0	0	0	0	0	0	0	0	0	0	0		0	0	0	0	0	0	0	0	0	0	0	0		0	0	0	0	0	0	0	0	1
Plot03		0	0	0	0	0	0	0	0	0	0	0	0		0	0	0	0	0	0	0	0	0	0	0	0		0	0	0	0	0	0	0	0	0	0	0	0		0	0	0	0	0	0	0	0	0
Plot03		0	0	0	0	0	0	0	0	0	0	0	0		0	0	0	0	0	0	0	0	0	0	0	0		0	0	0	0	0	0	0	0	0	0	0	0		#VALUE!	0	0	1	0	0	0	0	0
Plot03		0	0	0	0	0	0	0	0	0	0	0	0		0	0	0	0	0	0	0	0	0	0	0	0		0	0	0	0	0	0	0	0	0	0	0	0		0	0	0	0	0	0	0	0	0
Plot03		0	0	0	0	0	0	0	0	0	0	0	0		0	0	0	0	0	0	0	0	0	0	0	0		0	0	0	0	0	0	0	0	0	0	0	0		0	0	0	0	1	0	0	0	0
Plot03		0	0	0	0	0	0	0	0	0	0	0	0		0	0	0	0	0	0	0	0	0	0	0	0		0	0	0	0	0	0	0	0	0	0	0	0		0	0	0	0	0	0	0	0	0
Plot03		0	0	0	0	0	0	0	0	0	0	0	0		0	0	0	0	0	0	0	0	0	0	0	0		0	0	0	0	0	0	0	0	0	0	0	0		#VALUE!	#VALUE!	#VALUE!	#VALUE!	#VALUE!	#VALUE!	#VALUE!	#VALUE!	0
Plot03		0	0	0	0	0	0	0	0	0	0	0	0		0	0	0	0	0	0	0	0	0	0	0	0		0	0	0	0	0	0	0	0	0	0	0	0		0	0	0	0	0	0	0	1	0
Plot03		0	0	0	0	0	0	0	0	0	0	0	0		0	0	0	0	0	0	0	0	0	0	0	0		0	0	0	0	0	0	0	0	0	0	0	0		0	1	0	0	0	0	0	0	0
Plot03		0	0	0	0	0	0	0	0	0	0	0	0		0	0	0	0	0	0	0	0	0	0	0	0		0	0	0	0	0	0	0	0	0	0	0	0		0	0	0	0	0	0	0	0	0
Plot03		0	0	0	0	0	0	0	0	0	0	0	0		0	0	0	0	0	0	0	0	0	0	0	0		0	0	0	0	0	0	0	0	0	0	0	0		0	0	0	0	0	0	0	0	0
Plot03		0	0	0	0	0	0	0	0	0	0	0	0		0	0	0	0	0	0	0	0	0	0	0	0		0	0	0	0	0	0	0	0	0	0	0	0		0	0	0	1	0	0	0	0	0
Plot03		0	0	0	0	0	0	0	0	0	0	0	0		0	0	0	0	0	0	0	0	0	0	0	0		0	0	0	0	0	0	0	0	0	0	0	0		0	0	0	0	0	0	0	0	0
Plot03		0	0	0	0	0	0	0	0	0	0	0	0		0	0	0	0	0	0	0	0	0	0	0	0		0	0	0	0	0	0	0	0	0	0	0	0		0	0	0	0	0	0	0	0	0
Plot03		0	0	0	0	0	0	0	0	0	0	0	0		0	0	0	0	0	0	1	0	0	0	0	0		0	0	0	0	0	0	0	0	0	0	0	0		0	0	0	0	0	0	0	0	0
Plot03		0	0	0	0	0	0	0	0	0	0	0	0		0	0	0	0	0	0	0	0	0	0	0	0		0	0	0	0	0	0	0	0	0	0	0	0		0	0	0	0	0	0	1	0	0
Plot03		0	0	0	0	0	0	0	0	0	0	0	0		0	0	0	0	0	0	0	0	0	0	0	0		0	0	0	0	0	0	0	0	0	0	0	0		0	0	0	0	0	0	0	0	0
Plot03		0	0	0	0	0	0	0	0	0	0	0	0		0	0	0	0	0	0	0	0	0	0	0	0		0	0	0	0	0	0	0	0	0	0	0	0		0	0	0	0	0	0	0	0	0
Plot03		0	0	0	0	0	0	0	0	0	0	0	0		0	0	0	0	0	0	0	0	0	0	0	0		0	0	0	0	0	0	0	0	0	0	0	0		0	0	0	0	0	0	0	0	0
Plot03		0	0	0	0	0	0	0	0	0	0	0	0		0	0	0	0	0	0	0	0	0	0	0	0		0	0	0	0	0	0	0	0	0	0	0	0		0	1	0	0	0	0	0	0	0
Plot03		0	0	0	0	0	0	0	0	0	0	0	0		0	0	0	0	0	0	0	0	0	0	0	0		0	0	0	0	0	0	0	0	0	0	0	0		0	0	0	0	0	0	0	0	0
Plot03		0	0	0	1	0	0	0	0	0	0	0	0		0	0	0	0	0	0	0	0	0	0	0	0		0	0	0	0	0	0	0	0	0	0	0	0		#VALUE!	#VALUE!	0	#VALUE!	#VALUE!	#VALUE!	#VALUE!	#VALUE!	0
Plot03		0	0	0	0	0	0	0	0	0	0	0	0		0	0	0	0	0	0	0	0	0	0	0	0		0	0	0	0	0	0	0	0	0	0	0	0		0	0	0	0	0	0	0	0	0
Plot03		0	1	0	0	0	0	0	0	0	0	0	0		0	0	0	0	0	0	0	0	0	0	0	0		0	0	0	0	0	0	0	0	0	0	0	0		0	0	0	0	0	0	0	0	0
Plot03		0	0	0	0	0	0	0	0	0	0	0	0		0	0	0	0	0	0	0	0	0	0	0	0		0	0	0	0	0	0	0	0	0	0	0	0		#VALUE!	0	0	0	0	0	0	0	0
Plot03		0	0	0	0	0	0	0	0	0	0	0	0		0	0	0	0	0	0	0	0	0	0	0	0		0	0	0	0	0	0	0	0	0	0	0	0		#VALUE!	#VALUE!	0	#VALUE!	#VALUE!	#VALUE!	#VALUE!	#VALUE!	0
Plot03		0	0	0	0	0	0	0	0	0	0	0	0		0	0	0	0	0	0	0	0	0	0	0	0		0	0	0	0	0	0	0	0	0	0	0	0		0	0	0	1	0	0	0	0	0
Plot03		0	0	0	0	0	0	0	0	0	0	0	0		0	0	0	0	0	0	0	0	0	0	0	0		0	0	0	0	0	0	0	0	0	0	0	0		1	0	0	0	0	0	0	0	0
Plot03		0	0	0	0	0	0	0	0	0	0	0	0		0	0	0	0	0	0	0	0	0	0	0	0		0	0	0	0	0	0	0	0	0	0	0	0		0	0	0	0	0	0	0	0	0
Plot03		0	0	0	0	0	0	0	0	0	0	0	0		0	0	0	0	0	0	0	0	0	0	0	0		0	0	0	0	0	0	0	0	0	0	0	0		0	0	0	0	0	0	0	0	0
Plot03		0	0	0	0	0	0	0	0	0	0	0	0		0	0	0	0	0	0	0	0	0	0	0	0		0	0	0	0	0	0	0	0	0	0	0	0		0	0	0	0	0	0	0	0	0
Plot03		0	0	0	0	0	0	0	0	0	0	0	0		0	0	0	0	0	0	0	0	0	0	0	0		0	0	0	0	0	0	0	0	0	0	0	0		0	0	0	0	0	0	0	0	0
Plot03		0	1	0	0	0	0	0	0	0	0	0	0		0	0	0	0	0	0	0	0	0	0	0	0		0	0	0	0	0	0	0	0	0	0	0	0		0	0	0	0	0	0	0	0	0
Plot03		0	1	0	0	0	0	0	0	0	0	0	0		0	0	0	0	0	0	0	0	0	0	0	0		0	0	0	0	0	0	0	0	0	0	0	0		0	0	0	1	0	0	0	0	0
Plot03		0	0	1	0	0	0	0	0	0	0	0	0		0	0	0	0	0	0	0	0	0	0	0	0		0	0	0	0	0	0	0	0	0	0	0	0		0	0	0	0	0	0	0	0	0
Plot03		0	0	0	0	0	0	0	0	0	0	0	0		0	0	0	0	0	0	0	0	0	0	0	0		0	0	0	0	0	0	0	0	0	0	0	0		0	0	0	0	0	0	0	0	0
Plot03		1	0	0	0	0	0	0	0	0	0	0	0		0	0	0	0	0	0	0	0	0	0	0	0		0	0	0	0	0	0	0	0	0	0	0	0		0	0	0	0	0	0	0	0	0
Plot03		1	0	0	0	0	0	0	0	0	0	0	0		0	0	0	0	0	0	0	0	0	0	0	0		0	0	0	0	0	0	0	0	0	0	0	0		0	0	0	0	0	0	0	0	0
Plot03		0	0	0	0	0	0	0	0	0	0	0	0		0	0	0	0	0	0	0	0	0	0	0	0		0	0	0	0	0	0	0	0	0	0	0	0		#VALUE!	#VALUE!	#VALUE!	#VALUE!	#VALUE!	#VALUE!	#VALUE!	#VALUE!	0
Plot03		0	1	0	0	0	0	0	0	0	0	0	0		0	0	0	0	0	0	0	0	0	0	0	0		0	0	0	0	0	0	0	0	0	0	0	0		0	0	0	0	0	0	0	0	0
Plot03		0	1	0	0	0	0	0	0	0	0	0	0		0	0	0	0	0	0	0	0	0	0	0	0		0	0	0	0	0	0	0	0	0	0	0	0		0	0	0	0	0	0	0	0	0
Plot03		0	0	0	0	0	0	0	0	0	0	0	0		0	0	0	0	0	0	0	0	0	0	0	0		0	0	0	0	0	0	0	0	0	0	0	0		0	0	0	0	0	0	0	0	0
Plot03		0	0	0	0	0	0	0	0	0	0	0	0		0	0	0	0	0	0	0	0	0	0	0	0		0	0	0	0	0	0	0	0	0	0	0	0		0	0	0	0	0	0	0	0	0
Plot03		0	0	0	0	0	0	0	0	0	0	0	0		0	0	0	0	0	0	0	0	0	0	0	0		0	0	0	0	0	0	0	0	0	0	0	0		0	0	0	0	0	0	0	0	0
Plot03		0	1	0	0	0	0	0	0	0	0	0	0		0	0	0	0	0	0	0	0	0	0	0	0		0	0	0	0	0	0	0	0	0	0	0	0		0	0	0	0	0	0	0	0	0
Plot03		0	0	0	0	0	0	0	0	0	0	0	0		0	0	0	0	0	0	0	0	0	0	0	0		0	0	0	0	0	0	0	0	0	0	0	0		0	0	0	0	1	0	0	0	0
Plot03		1	0	0	0	0	0	0	0	0	0	0	0		0	0	0	0	0	0	0	0	0	0	0	0		0	0	0	0	0	0	0	0	0	0	0	0		0	0	0	0	0	0	0	0	1
Plot03		0	0	1	0	0	0	0	0	0	0	0	0		0	0	0	0	0	0	0	0	0	0	0	0		0	0	0	0	0	0	0	0	0	0	0	0		0	1	0	0	0	0	0	0	0
Plot03		0	0	0	0	0	0	0	0	0	0	0	0		0	0	0	0	0	0	0	0	0	0	0	0		0	0	0	0	0	0	0	0	0	0	0	0		0	1	0	0	0	0	0	0	0
Plot03		0	1	0	0	0	0	0	0	0	0	0	0		0	0	0	0	0	0	0	0	0	0	0	0		0	0	0	0	0	0	0	0	0	0	0	0		0	0	0	0	0	0	0	0	1
Plot03		0	0	0	0	0	0	0	0	0	0	0	0		0	0	0	0	0	0	0	0	0	0	0	0		0	0	0	0	0	0	0	0	0	0	0	0		0	0	0	0	0	0	0	0	1
Plot03		0	0	0	0	0	0	0	0	0	0	0	0		0	0	0	0	0	0	0	0	0	0	0	0		0	0	0	0	0	0	0	0	0	0	0	0		#VALUE!	#VALUE!	#VALUE!	#VALUE!	#VALUE!	#VALUE!	#VALUE!	#VALUE!	0
Plot03		0	0	0	0	0	0	0	0	0	0	0	0		0	0	0	0	0	0	0	0	0	0	0	0		0	0	0	0	0	0	0	0	0	0	0	0		#VALUE!	0	0	0	0	0	0	1	0
Plot03		0	0	0	0	0	0	0	0	0	0	0	0		0	0	0	0	0	0	0	0	0	0	0	0		0	0	0	0	0	0	0	0	0	0	0	0		#VALUE!	#VALUE!	#VALUE!	#VALUE!	#VALUE!	#VALUE!	#VALUE!	#VALUE!	0
Plot03		0	0	0	0	0	0	0	0	0	0	0	0		0	1	0	0	0	0	0	0	0	0	0	0		0	0	0	0	0	0	0	0	0	0	0	0		0	0	0	0	0	0	0	0	0
Plot03		0	0	0	0	0	0	0	0	0	0	0	0		0	1	0	0	0	0	0	0	0	0	0	0		0	0	0	0	0	0	0	0	0	0	0	0		#VALUE!	#VALUE!	#VALUE!	#VALUE!	#VALUE!	#VALUE!	#VALUE!	#VALUE!	0
Plot03		0	0	0	0	0	0	0	0	0	0	0	0		0	0	0	0	0	0	0	0	0	0	0	0		0	0	0	0	0	0	0	0	0	0	0	0		#VALUE!	#VALUE!	#VALUE!	#VALUE!	#VALUE!	#VALUE!	#VALUE!	#VALUE!	0
Plot03		0	0	0	0	0	0	0	0	0	0	0	0		0	0	0	0	0	0	0	0	0	0	0	0		0	0	0	0	0	0	0	0	0	0	0	0		0	0	0	0	1	0	0	0	0
Plot03		0	1	0	0	0	0	0	0	0	0	0	0		0	0	0	0	0	0	0	0	0	0	0	0		0	0	0	0	0	0	0	0	0	0	0	0		#VALUE!	#VALUE!	#VALUE!	#VALUE!	#VALUE!	#VALUE!	#VALUE!	#VALUE!	0
Plot03		0	1	0	0	0	0	0	0	0	0	0	0		0	0	0	0	0	0	0	0	0	0	0	0		0	0	0	0	0	0	0	0	0	0	0	0		0	1	0	0	0	0	0	0	0
Plot03		0	0	0	0	0	0	0	0	0	0	0	0		0	0	0	0	0	0	0	0	0	0	0	0		0	0	0	0	0	0	0	0	0	0	0	0		0	0	0	0	0	0	0	0	0
Plot03		0	0	0	0	0	0	0	0	0	0	0	0		0	0	0	0	0	0	0	0	0	0	0	0		0	0	0	0	0	0	0	0	0	0	0	0		0	0	0	0	0	0	0	0	0
Plot03		0	0	0	0	0	0	0	0	0	0	0	0		0	0	0	0	0	0	0	0	0	0	0	0		0	0	0	0	0	0	0	0	0	0	0	0		#VALUE!	#VALUE!	#VALUE!	#VALUE!	#VALUE!	#VALUE!	#VALUE!	#VALUE!	0
Plot03		0	0	0	0	0	0	0	0	0	0	0	0		0	0	0	0	0	0	0	0	0	0	0	0		0	0	0	0	0	0	0	0	0	0	0	0		#VALUE!	#VALUE!	#VALUE!	#VALUE!	#VALUE!	#VALUE!	#VALUE!	#VALUE!	0
Plot03		0	0	0	0	0	0	0	0	0	0	0	0		0	0	0	0	0	0	0	0	0	0	0	0		0	0	0	0	0	0	0	0	0	0	0	0		#VALUE!	#VALUE!	#VALUE!	#VALUE!	#VALUE!	#VALUE!	#VALUE!	#VALUE!	0
Plot03		0	0	0	0	0	0	0	0	0	0	0	0		0	0	0	0	0	0	0	0	0	0	0	0		0	0	0	0	0	0	0	0	0	0	0	0		0	0	0	0	0	0	0	0	0
Plot03		0	0	0	0	0	0	0	0	0	0	0	0		0	0	0	0	0	0	0	0	0	0	0	0		0	0	0	0	0	0	0	0	0	0	0	0		0	0	0	1	0	0	0	0	0
Plot03		0	0	0	0	0	0	0	0	0	0	0	0		0	0	0	0	0	0	0	0	0	0	0	0		0	0	0	0	0	0	0	0	0	0	0	0		#VALUE!	#VALUE!	#VALUE!	#VALUE!	#VALUE!	#VALUE!	#VALUE!	#VALUE!	0
Plot03		0	0	0	0	0	0	0	0	0	0	0	0		0	0	0	0	0	0	0	0	0	0	0	0		0	0	0	0	0	0	0	0	0	0	0	0		0	1	0	0	0	0	0	0	0
Plot03		0	0	0	0	0	0	0	0	0	0	0	0		0	0	0	0	0	0	0	0	0	0	0	0		0	0	0	0	0	0	0	0	0	0	0	0		#VALUE!	0	0	1	0	0	0	0	0
Plot03		0	0	0	0	0	0	0	0	0	0	0	0		0	0	0	0	0	0	0	0	0	0	0	0		0	0	0	0	0	0	0	0	0	0	0	0		0	0	0	0	0	0	0	1	0
Plot03		0	0	0	0	0	0	0	0	0	0	0	0		0	0	0	0	0	0	0	0	0	0	0	0		0	0	0	0	0	0	0	0	0	0	0	0		#VALUE!	0	0	0	0	0	0	0	1
Plot03		0	0	0	0	0	0	0	0	0	0	0	0		0	0	0	0	0	0	0	0	0	0	0	0		0	0	0	0	0	0	0	0	0	0	0	0		0	0	0	0	0	0	0	0	1
Plot03		0	0	0	0	0	0	0	0	0	0	0	0		0	0	0	0	0	0	0	0	0	0	0	0		0	0	0	0	0	0	0	0	0	0	0	0		0	0	1	0	0	0	0	0	0
Plot03		0	0	0	0	0	0	0	0	0	0	0	0		0	0	0	0	0	0	0	0	0	0	0	0		0	0	0	0	0	0	0	0	0	0	0	0		0	0	0	0	0	0	0	0	0
Plot03		0	0	0	0	0	0	0	0	0	0	0	0		0	0	0	0	0	0	0	0	0	0	0	0		0	0	0	0	0	0	0	0	0	0	0	0		0	0	0	0	0	0	0	0	0
Plot03		0	0	0	0	0	0	0	0	0	0	0	0		0	0	0	0	0	0	0	0	0	0	0	0		0	0	0	0	0	0	0	0	0	0	0	0		#VALUE!	#VALUE!	#VALUE!	#VALUE!	#VALUE!	#VALUE!	#VALUE!	#VALUE!	0
Plot03		0	0	0	0	0	0	0	0	0	0	0	0		0	0	0	0	0	0	0	0	0	0	0	0		0	0	0	0	0	0	0	0	0	0	0	0		0	0	0	0	0	0	0	0	1
Plot03		0	0	0	0	0	0	0	0	0	0	0	0		0	0	0	0	0	0	0	0	0	0	0	0		0	0	0	0	0	0	0	0	0	0	0	0		0	0	0	0	0	0	0	0	1
Plot03		0	0	0	0	0	0	0	0	0	0	0	0		0	0	0	0	0	0	0	0	0	0	0	0		0	0	0	0	0	0	0	0	0	0	0	0		0	0	0	0	0	0	0	0	0
Plot03		0	0	0	0	0	0	0	0	0	0	0	0		0	0	0	0	0	0	0	0	0	0	0	0		0	0	0	0	0	0	0	0	0	0	0	0		#VALUE!	#VALUE!	#VALUE!	#VALUE!	#VALUE!	#VALUE!	#VALUE!	#VALUE!	0
Plot03		0	0	0	0	0	0	0	0	0	0	0	0		0	0	0	0	0	0	0	0	0	0	0	0		0	0	0	0	0	0	0	0	0	0	0	0		#VALUE!	#VALUE!	#VALUE!	#VALUE!	#VALUE!	#VALUE!	#VALUE!	#VALUE!	0
Plot03		0	0	0	0	0	0	0	0	0	0	0	0		0	0	0	0	0	0	0	0	0	0	0	0		0	0	0	0	0	0	0	0	0	0	0	0		0	0	0	0	0	0	1	0	0
Plot03		0	0	0	0	0	0	1	0	0	0	0	0		0	0	0	0	0	0	0	0	0	0	0	0		0	0	0	0	0	0	0	0	0	0	0	0		1	0	0	0	0	0	0	0	0
Plot04		0	0	0	0	0	0	0	0	0	0	0	0		0	0	0	0	0	0	0	0	0	0	0	0		0	0	0	0	0	0	0	0	0	0	0	0		0	1	0	0	0	0	0	0	0
Plot04		0	0	0	0	0	0	0	0	0	0	0	0		0	0	0	0	0	0	0	0	0	0	0	0		0	0	0	0	0	0	0	0	0	0	0	0		0	0	0	0	0	0	0	0	0
Plot04		0	0	0	0	0	0	0	0	0	0	0	0		0	0	0	0	0	0	0	0	0	0	0	0		0	0	0	0	0	0	0	0	0	0	0	0		0	0	0	0	0	0	0	0	1
Plot04		0	0	0	0	0	0	0	0	0	0	0	0		0	0	0	0	0	0	0	0	0	0	0	0		0	0	0	0	0	0	0	0	0	0	0	0		1	0	0	0	0	0	0	0	0
Plot04		0	0	0	0	0	0	0	0	0	0	0	0		0	0	0	0	0	0	0	0	0	0	0	0		0	0	0	0	0	0	0	0	0	0	0	0		0	0	0	0	0	0	1	0	0
Plot04		0	0	0	0	0	0	0	0	0	0	0	0		0	0	0	0	0	0	0	0	0	0	0	0		0	0	0	0	0	0	0	0	0	0	0	0		#VALUE!	#VALUE!	#VALUE!	#VALUE!	#VALUE!	#VALUE!	#VALUE!	#VALUE!	0
Plot04		0	0	0	0	0	0	0	0	0	0	0	0		0	0	0	0	0	0	0	0	0	0	0	0		0	0	0	0	0	0	0	0	0	0	0	0		0	0	0	0	0	0	0	0	0
Plot04		0	0	0	0	0	0	0	0	0	0	0	0		0	0	0	0	0	0	0	0	0	0	0	0		0	0	0	0	0	0	0	0	0	0	0	0		#VALUE!	#VALUE!	#VALUE!	#VALUE!	#VALUE!	#VALUE!	#VALUE!	#VALUE!	0
Plot04		0	0	0	0	0	0	0	0	0	0	0	0		0	0	0	0	0	0	0	0	0	0	0	0		0	0	0	0	0	0	0	0	0	0	0	0		0	1	0	0	0	0	0	0	0
Plot04		0	0	0	0	0	0	0	0	0	0	0	0		0	0	0	0	0	0	0	0	0	0	0	0		0	0	0	0	0	0	0	0	0	0	0	0		0	0	0	#VALUE!	#VALUE!	#VALUE!	#VALUE!	#VALUE!	0
Plot04		0	0	0	0	0	0	0	0	0	0	0	0		0	0	0	0	0	0	0	0	0	0	0	0		0	0	0	0	0	0	0	0	0	0	0	0		0	0	0	0	0	0	1	0	0
Plot04		0	0	0	0	0	0	0	0	0	0	0	0		0	0	0	0	0	0	0	0	0	0	0	0		0	0	0	0	0	0	0	0	0	0	0	0		#VALUE!	#VALUE!	#VALUE!	#VALUE!	#VALUE!	#VALUE!	#VALUE!	#VALUE!	0
Plot04		0	0	0	0	0	0	0	0	0	0	0	0		0	0	0	0	0	0	0	0	0	0	0	0		0	0	0	0	0	0	0	0	0	0	0	0		0	0	0	0	0	0	0	0	0
Plot04		0	0	0	0	0	0	0	0	0	0	0	0		0	0	0	0	0	0	0	0	0	0	0	0		0	0	0	0	0	0	0	0	0	0	0	0		#VALUE!	#VALUE!	#VALUE!	#VALUE!	#VALUE!	#VALUE!	#VALUE!	#VALUE!	0
Plot04		0	0	0	0	0	0	0	0	0	0	0	0		0	0	0	0	0	0	0	0	0	0	0	0		0	0	0	0	0	0	0	0	0	0	0	0		#VALUE!	#VALUE!	#VALUE!	#VALUE!	#VALUE!	#VALUE!	#VALUE!	#VALUE!	0
Plot04		0	0	0	0	0	0	0	0	0	0	0	0		0	0	0	0	0	0	0	0	0	0	0	0		0	0	0	0	0	0	0	0	0	0	0	0		0	0	0	0	0	0	0	0	1
Plot04		0	0	0	0	0	0	0	0	0	0	0	0		0	0	0	0	0	0	0	0	0	0	0	0		0	0	0	0	0	0	0	0	0	0	0	0		0	0	0	0	0	0	0	0	1
Plot04		0	0	0	0	0	0	0	0	0	0	0	0		0	0	0	0	0	0	0	0	0	0	0	0		0	0	0	0	0	0	0	0	0	0	0	0		#VALUE!	#VALUE!	#VALUE!	#VALUE!	#VALUE!	#VALUE!	#VALUE!	#VALUE!	0
Plot04		0	0	0	0	0	0	0	0	0	0	0	0		0	0	0	0	0	0	0	0	0	0	0	0		0	0	0	0	0	0	0	0	0	0	0	0		0	0	0	0	0	0	0	0	1
Plot04		0	0	0	0	0	0	0	0	0	0	0	0		0	0	0	0	0	0	0	0	0	0	0	0		0	0	0	0	0	0	0	0	0	0	0	0		0	0	0	0	0	0	0	0	1
Plot04		0	0	0	0	0	0	0	0	0	0	0	0		0	0	0	0	0	0	0	0	0	0	0	0		0	0	0	0	0	0	0	0	0	0	0	0		0	0	1	0	0	0	0	0	0
Plot04		0	0	0	0	0	0	0	0	0	0	0	0		0	0	0	0	0	0	0	0	0	0	0	0		0	0	0	0	0	0	0	0	0	0	0	0		#VALUE!	#VALUE!	#VALUE!	#VALUE!	#VALUE!	#VALUE!	#VALUE!	#VALUE!	#VALUE!
Plot04		0	0	0	0	0	0	0	0	0	0	0	0		0	0	0	0	0	0	0	0	0	0	0	0		0	0	0	0	0	0	0	0	0	0	0	0		#VALUE!	#VALUE!	#VALUE!	#VALUE!	#VALUE!	#VALUE!	#VALUE!	#VALUE!	0
Plot04		0	0	0	0	0	0	0	0	0	0	0	0		0	0	0	0	0	0	0	0	0	0	0	0		0	0	0	0	0	0	0	0	0	0	0	0		#VALUE!	#VALUE!	#VALUE!	#VALUE!	#VALUE!	#VALUE!	#VALUE!	#VALUE!	0
Plot04		0	0	0	0	0	0	0	0	0	0	0	0		0	0	0	0	0	0	0	0	0	0	0	0		0	0	0	0	0	0	0	0	0	0	0	0		#VALUE!	#VALUE!	#VALUE!	#VALUE!	#VALUE!	#VALUE!	#VALUE!	#VALUE!	0
Plot04		0	0	0	0	0	0	0	0	0	0	0	0		0	0	0	0	0	0	0	0	0	0	0	0		0	0	0	0	0	0	0	0	0	0	0	0		#VALUE!	#VALUE!	#VALUE!	#VALUE!	#VALUE!	#VALUE!	#VALUE!	#VALUE!	0
Plot04		0	0	0	0	0	0	0	0	0	0	0	0		0	0	0	0	0	0	0	0	0	0	0	0		0	0	0	0	0	0	0	0	0	0	0	0		0	0	0	0	0	0	0	0	0
Plot04		0	0	0	0	0	0	0	0	0	0	0	0		0	0	0	0	0	0	0	0	0	0	0	0		0	0	0	0	0	0	0	0	0	0	0	0		0	0	0	1	0	0	0	0	0
Plot04		0	0	0	0	0	0	0	0	0	0	0	0		0	0	0	0	0	0	0	0	0	0	0	0		0	0	0	0	0	0	0	0	0	0	0	0		0	0	0	0	0	0	0	1	0
Plot04		0	0	0	0	0	0	0	0	0	0	0	0		0	0	0	0	0	0	0	0	0	0	0	0		0	0	0	0	0	0	0	0	0	0	0	0		0	0	0	0	0	0	0	1	0
Plot04		0	0	0	0	0	0	0	0	0	0	0	0		0	0	0	0	0	0	0	0	0	0	0	0		0	0	0	0	0	0	0	0	0	0	0	0		0	0	0	0	0	0	1	0	0
Plot04		0	0	0	0	0	0	0	0	0	0	0	0		0	0	0	0	0	0	0	0	0	0	0	0		0	0	0	0	0	0	0	0	0	0	0	0		0	0	1	0	0	0	0	0	0
Plot04		0	0	0	0	0	0	0	0	0	0	0	0		0	0	0	0	0	0	0	0	0	0	0	0		0	0	0	0	0	0	0	0	0	0	0	0		#VALUE!	0	0	0	0	0	0	0	1
Plot04		0	0	0	0	0	0	0	0	0	0	0	0		0	0	0	0	0	0	0	0	0	0	0	0		0	0	0	0	0	0	0	0	0	0	0	0		1	0	0	0	0	0	0	0	0
Plot04		0	0	0	0	0	0	0	0	0	0	0	0		0	0	0	0	0	0	0	0	0	0	0	0		0	0	0	0	0	0	0	0	0	0	0	0		0	0	0	0	0	0	0	0	0
Plot04		0	0	0	0	0	0	0	0	0	0	0	0		0	0	0	0	0	0	0	0	0	0	0	0		0	0	0	0	0	0	0	0	0	0	0	0		0	0	0	0	0	0	0	1	0
Plot04		0	0	0	0	0	0	0	0	0	0	0	0		0	0	0	0	0	0	0	0	0	0	0	0		0	0	0	0	0	0	0	0	0	0	0	0		0	0	0	0	1	0	0	0	0
Plot04		0	0	0	0	0	0	0	0	0	0	0	0		0	0	0	0	0	0	0	0	0	0	0	0		0	0	0	0	0	0	0	0	0	0	0	0		0	0	0	0	0	0	0	0	0
Plot04		0	0	0	0	0	0	0	0	0	0	0	0		0	0	0	0	0	0	0	0	0	0	0	0		0	0	0	0	0	0	0	0	0	0	0	0		#VALUE!	#VALUE!	#VALUE!	#VALUE!	#VALUE!	#VALUE!	#VALUE!	#VALUE!	0
Plot04		0	0	0	0	0	0	0	0	0	0	0	0		0	0	0	0	0	0	0	0	0	0	0	0		0	0	0	0	0	0	0	0	0	0	0	0		0	0	0	0	0	0	0	0	1
Plot04		0	0	0	0	0	0	0	0	0	0	0	0		0	0	0	0	0	0	0	0	0	0	0	0		0	0	0	0	0	0	0	0	0	0	0	0		0	0	0	0	0	0	1	0	0
Plot04		0	0	0	0	0	0	0	0	0	0	0	0		0	0	0	0	0	0	0	0	0	0	0	0		0	0	0	0	0	0	0	0	0	0	0	0		0	0	1	0	0	0	0	0	0
Plot04		0	0	0	0	0	0	0	0	0	0	0	0		0	0	0	0	0	0	0	0	0	0	0	0		0	0	0	0	0	0	0	0	0	0	0	0		0	0	0	0	0	0	0	0	0
Plot04		0	0	0	0	0	0	0	0	0	0	0	0		0	0	0	0	0	0	0	0	0	0	0	0		0	0	0	0	0	0	0	0	0	0	0	0		0	0	0	0	0	0	0	0	1
Plot04		0	0	0	0	0	0	0	0	0	0	0	0		0	0	0	0	0	0	0	0	0	0	0	0		0	0	0	0	0	0	0	0	0	0	0	0		#VALUE!	#VALUE!	#VALUE!	#VALUE!	#VALUE!	#VALUE!	#VALUE!	#VALUE!	0
Plot04		0	0	0	0	0	0	0	0	0	0	0	0		0	0	0	0	0	0	0	0	0	0	0	0		0	0	0	0	0	0	0	0	0	0	0	0		0	0	0	0	1	0	0	0	0
Plot04		0	0	0	0	0	0	0	0	0	0	0	0		0	0	0	0	0	0	0	0	0	0	0	0		0	0	0	0	0	0	0	0	0	0	0	0		0	0	0	0	0	0	0	1	0
Plot04		0	0	0	0	0	0	0	0	0	0	0	0		0	0	0	0	0	0	0	0	0	0	0	0		0	0	0	0	0	0	0	0	0	0	0	0		0	0	0	0	0	0	0	0	0
Plot04		0	0	0	0	0	0	0	0	0	0	0	0		0	0	0	0	0	0	0	0	0	0	0	0		0	0	0	0	0	0	0	0	0	0	0	0		0	0	0	0	0	0	0	0	0
Plot04		0	0	0	0	0	0	0	0	0	0	0	0		0	0	0	0	0	0	0	0	0	0	0	0		0	0	0	0	0	0	0	0	0	0	0	0		1	0	0	0	0	0	0	0	0
Plot04		0	0	0	0	0	0	0	0	0	0	0	0		0	0	0	0	0	0	0	0	0	0	0	0		0	0	0	0	0	0	0	0	0	0	0	0		1	0	0	0	0	0	0	0	0
Plot04		0	0	0	0	0	0	0	0	0	0	0	0		0	0	0	0	0	0	0	0	0	0	0	0		0	0	0	0	0	0	0	0	0	0	0	0		0	0	0	0	0	0	0	0	0
Plot04		0	0	1	0	0	0	0	0	0	0	0	0		0	0	0	0	0	0	0	0	0	0	0	0		0	0	0	0	0	0	0	0	0	0	0	0		0	0	0	0	0	0	0	0	1
Plot04		0	0	0	0	0	0	0	0	0	0	0	0		0	0	0	0	0	0	0	0	0	0	0	0		0	0	0	0	0	0	0	0	0	0	0	0		1	0	0	0	0	0	0	0	0
Plot04		0	0	0	0	0	0	0	0	0	0	0	0		0	0	1	0	0	0	0	0	0	0	0	0		0	0	0	0	0	0	0	0	0	0	0	0		0	0	0	0	0	0	0	0	0
Plot04		0	0	0	0	0	0	0	0	0	0	0	0		0	0	0	0	0	0	0	0	0	0	0	0		0	0	0	0	0	0	0	0	0	0	0	0		0	0	0	0	0	0	0	0	0
Plot04		0	0	0	0	0	0	0	0	0	0	0	0		0	0	0	0	0	0	0	0	0	0	0	0		0	0	0	0	0	0	0	0	0	0	0	0		0	0	0	0	0	0	1	0	0
Plot04		0	0	0	0	0	0	0	0	0	0	0	0		0	0	0	0	0	0	0	0	0	0	0	0		0	0	0	0	0	0	0	0	0	0	0	0		#VALUE!	#VALUE!	#VALUE!	#VALUE!	#VALUE!	#VALUE!	#VALUE!	0	0
Plot04		0	0	0	0	0	0	0	0	0	0	0	0		0	0	0	0	0	0	0	0	0	0	0	0		0	0	0	0	0	0	0	0	0	0	0	0		0	0	0	0	0	0	0	0	0
Plot04		0	1	0	0	0	0	0	0	0	0	0	0		0	0	0	0	0	0	0	0	0	0	0	0		0	0	0	0	0	0	0	0	0	0	0	0		0	0	0	0	0	0	0	0	0
Plot04		0	0	0	0	0	0	0	0	0	0	0	0		0	0	0	0	0	0	0	0	0	0	0	0		0	0	0	0	0	0	0	0	0	0	0	0		0	0	0	0	0	0	1	0	0
Plot04		0	1	0	0	0	0	0	0	0	0	0	0		0	0	0	0	0	0	0	0	0	0	0	0		0	0	0	0	0	0	0	0	0	0	0	0		0	1	0	0	0	0	0	0	0
Plot04		0	1	0	0	0	0	0	0	0	0	0	0		0	0	0	0	0	0	0	0	0	0	0	0		0	0	0	0	0	0	0	0	0	0	0	0		0	0	0	0	0	0	0	0	1
Plot04		0	0	0	0	0	0	0	0	0	0	0	0		0	0	0	0	0	0	0	0	0	0	0	0		0	0	0	0	0	0	0	0	0	0	0	0		0	1	0	0	0	0	0	0	0
Plot04		0	1	0	0	0	0	0	0	0	0	0	0		0	0	0	0	0	0	0	0	0	0	0	0		0	0	0	0	0	0	0	0	0	0	0	0		0	0	0	0	0	0	0	1	0
Plot04		0	0	0	0	0	0	0	0	0	0	0	0		0	0	0	0	0	0	0	0	0	0	0	0		0	0	0	0	0	0	0	0	0	0	0	0		0	0	0	0	0	0	0	0	1
Plot04		0	0	0	0	0	0	0	0	0	0	0	0		0	0	0	0	0	0	0	0	0	0	0	0		0	0	0	0	0	0	0	0	0	0	0	0		#VALUE!	#VALUE!	#VALUE!	#VALUE!	#VALUE!	#VALUE!	#VALUE!	#VALUE!	0
Plot04		0	1	0	0	0	0	0	0	0	0	0	0		0	0	0	0	0	0	0	0	0	0	0	0		0	0	0	0	0	0	0	0	0	0	0	0		0	1	0	0	0	0	0	0	0
Plot04		0	1	0	0	0	0	0	0	0	0	0	0		0	0	0	0	0	0	0	0	0	0	0	0		0	0	0	0	0	0	0	0	0	0	0	0		0	0	0	0	0	0	0	1	0
Plot04		0	0	0	0	0	0	0	0	0	0	0	0		0	0	0	0	0	0	0	0	0	0	0	0		0	0	0	0	0	0	0	0	0	0	0	0		0	0	0	0	0	0	0	0	0
Plot04		0	0	0	0	0	0	0	0	0	0	0	0		0	0	0	0	0	0	0	0	0	0	0	0		0	0	0	0	0	0	0	0	0	0	0	0		0	0	0	#VALUE!	#VALUE!	#VALUE!	#VALUE!	#VALUE!	0
Plot04		0	0	0	0	0	0	0	0	0	0	0	0		0	0	0	0	0	0	0	0	0	0	0	0		0	0	0	0	0	0	0	0	0	0	0	0		0	0	0	0	1	0	0	0	0
Plot04		0	0	0	0	0	0	0	0	0	0	0	0		0	0	0	0	0	0	0	0	0	0	0	0		0	0	0	0	0	0	0	0	0	0	0	0		0	0	0	0	0	0	1	0	0
Plot04		0	0	0	0	0	0	0	0	0	0	0	0		0	0	0	0	0	0	0	0	0	0	0	0		0	0	0	0	0	0	0	0	0	0	0	0		0	0	0	0	1	0	0	0	0
Plot04		0	0	0	0	0	0	0	0	0	0	0	0		0	0	0	0	0	0	0	0	0	0	0	0		0	0	0	0	0	0	0	0	0	0	0	0		0	0	0	0	0	0	0	0	0
Plot04		0	0	0	0	0	0	0	0	0	0	0	0		0	0	0	0	0	0	0	0	0	0	0	0		0	0	0	0	0	0	0	0	0	0	0	0		0	0	0	0	0	0	0	0	1
Plot04		0	0	0	0	0	0	0	0	0	0	0	0		0	0	0	0	0	0	0	0	0	0	0	0		0	0	0	0	0	0	0	0	0	0	0	0		0	0	0	0	0	0	0	0	0
Plot04		0	0	0	0	0	0	0	0	0	0	0	0		0	0	0	0	0	0	0	0	0	0	0	0		0	0	0	0	0	0	0	0	0	0	0	0		0	0	0	0	0	0	0	0	0
Plot04		0	0	0	0	0	0	0	0	0	0	0	0		0	0	0	0	0	0	0	0	0	0	0	0		0	0	0	0	0	0	0	0	0	0	0	0		0	0	0	0	0	0	0	0	1
Plot04		-14	0	0	0	0	0	0	0	0	0	0	0		0	0	0	0	0	0	0	0	0	0	0	0		0	0	0	0	0	0	0	0	0	0	0	0		0	0	0	0	0	0	0	0	1
Plot04		-25	0	0	0	0	0	0	0	0	0	0	0		0	0	0	0	0	0	0	0	0	0	0	0		0	0	0	0	0	0	0	0	0	0	0	0		0	0	0	0	0	0	0	0	0
Plot04		0	0	0	0	0	0	0	0	0	0	0	0		0	0	0	0	0	0	0	0	0	0	0	0		0	0	0	0	0	0	0	0	0	0	0	0		#VALUE!	#VALUE!	#VALUE!	#VALUE!	#VALUE!	#VALUE!	#VALUE!	#VALUE!	0
Plot04		0	0	0	0	0	0	0	0	0	0	0	0		0	0	0	0	0	0	0	0	0	0	0	0		0	0	0	0	0	0	0	0	0	0	0	0		1	0	0	0	0	0	0	0	0
Plot04		0	0	0	0	0	0	0	0	0	0	0	0		0	0	0	0	0	0	0	0	0	0	0	0		0	0	0	0	0	0	0	0	0	0	0	0		0	0	0	0	0	0	0	0	0
Plot04		0	0	0	0	0	0	0	1	0	0	0	0		0	0	0	0	0	0	0	0	0	0	0	0		0	0	0	0	0	0	0	0	0	0	0	0		0	0	0	0	0	0	0	0	1
Plot04		0	0	0	0	0	0	1	0	0	0	0	0		0	0	0	0	0	0	0	0	0	0	0	0		0	0	0	0	0	0	0	0	0	0	0	0		#VALUE!	#VALUE!	#VALUE!	#VALUE!	#VALUE!	#VALUE!	#VALUE!	#VALUE!	0
Plot04		0	0	0	0	0	0	0	1	0	0	0	0		0	0	0	0	0	0	0	0	0	0	0	0		0	0	0	0	0	0	0	0	0	0	0	0		0	1	0	0	0	0	0	0	0
Plot04		0	0	0	0	0	0	0	1	0	0	0	0		0	0	0	0	0	0	0	0	0	0	0	0		0	0	0	0	0	0	0	0	0	0	0	0		#VALUE!	#VALUE!	#VALUE!	#VALUE!	#VALUE!	#VALUE!	#VALUE!	#VALUE!	0
Plot05		0	0	0	0	0	0	0	0	0	0	0	0		0	0	0	0	0	0	0	0	0	0	0	0		0	0	0	0	0	0	0	0	0	0	0	0		0	1	0	0	0	0	0	0	0
Plot05		0	0	0	0	0	0	0	0	0	0	0	0		0	0	0	0	0	0	0	0	0	0	0	0		0	0	0	0	0	0	0	0	0	0	0	0		1	0	0	0	0	0	0	0	0
Plot05		0	0	0	0	0	0	0	0	0	0	0	0		0	0	0	0	0	0	0	0	0	0	0	0		0	0	0	0	0	0	0	0	0	0	0	0		0	0	0	0	#VALUE!	#VALUE!	1	0	0
Plot05		0	0	0	0	0	0	0	0	0	0	0	0		0	0	0	0	0	0	0	0	0	0	0	0		0	0	0	0	0	0	0	0	0	0	0	0		0	1	0	0	0	0	0	0	0
Plot05		0	0	0	0	0	0	0	0	0	0	0	0		0	0	0	0	0	0	0	0	0	0	0	0		0	0	0	0	0	0	0	0	0	0	0	0		0	0	1	0	0	0	0	0	0
Plot05		0	0	0	0	0	0	0	0	0	0	0	0		0	0	0	0	0	0	0	0	0	0	0	0		0	0	0	0	0	0	0	0	0	0	0	0		0	0	0	0	0	0	0	0	0
Plot05		0	0	0	0	0	0	0	0	0	0	0	0		0	0	0	0	0	0	0	0	0	0	0	0		0	0	0	0	0	0	0	0	0	0	0	0		0	0	0	0	0	0	0	0	0
Plot05		0	0	0	0	0	0	0	0	0	0	0	0		0	0	0	0	0	0	0	0	0	0	0	0		0	0	0	0	0	0	0	0	0	0	0	0		0	0	0	0	0	0	0	0	0
Plot05		0	0	0	0	0	0	0	0	0	0	0	0		#VALUE!	#VALUE!	#VALUE!	#VALUE!	#VALUE!	#VALUE!	#VALUE!	#VALUE!	0	0	1	0		0	0	0	0	0	0	0	0	0	0	0	0		1	0	0	0	0	0	0	0	0
Plot05		0	0	0	0	0	0	0	0	0	0	0	0		0	0	0	0	0	0	0	0	0	0	0	0		0	0	0	0	0	0	0	0	0	0	0	0		0	0	0	1	0	0	0	0	0
Plot05		0	0	0	0	0	0	0	0	0	0	0	0		0	0	0	0	0	0	0	0	0	0	0	0		0	0	0	0	0	0	0	0	0	0	0	0		0	0	0	0	0	0	0	0	0
Plot05		0	0	0	0	0	0	0	0	0	0	0	0		0	0	0	0	0	0	0	0	0	0	0	0		0	0	0	0	0	0	0	0	0	0	0	0		#VALUE!	#VALUE!	#VALUE!	#VALUE!	#VALUE!	#VALUE!	#VALUE!	#VALUE!	0
Plot05		0	0	0	0	0	0	0	0	0	0	0	0		0	0	0	0	0	0	0	0	0	0	0	0		0	0	0	0	0	0	0	0	0	0	0	0		0	0	0	0	0	0	0	0	0
Plot05		0	0	0	0	0	0	0	0	0	0	0	0		0	0	0	0	0	0	0	0	0	0	0	0		0	0	0	0	0	0	0	0	0	0	0	0		0	0	0	0	0	0	0	0	0
Plot05		0	0	0	0	0	0	0	0	0	0	0	0		0	0	0	0	0	0	0	0	0	0	0	0		0	0	0	0	0	0	0	0	0	0	0	0		0	0	0	0	0	0	1	0	0
Plot05		0	0	0	0	0	0	0	0	0	0	0	0		0	0	0	0	0	0	0	0	0	0	0	0		0	0	0	0	0	0	0	0	0	0	0	0		0	0	0	0	0	0	0	1	0
Plot05		0	0	0	0	0	0	0	0	0	0	0	0		0	0	0	0	0	0	0	0	0	0	0	0		0	0	0	0	0	0	0	0	0	0	0	0		0	0	0	0	0	0	0	0	0
Plot05		0	0	0	0	0	0	0	0	0	0	0	0		0	0	0	0	0	0	0	0	0	0	0	0		0	0	0	0	0	0	0	0	0	0	0	0		0	0	0	0	0	0	0	0	0
Plot05		0	0	0	0	0	0	0	0	0	0	0	0		0	0	0	0	0	0	0	0	0	0	0	0		0	0	0	0	0	0	0	0	0	0	0	0		0	0	0	0	0	0	1	0	0
Plot05		0	0	0	0	0	0	0	0	0	0	0	0		0	0	0	0	0	0	0	0	0	0	0	0		0	0	0	0	0	0	0	0	0	0	0	0		0	0	0	0	0	0	0	0	0
Plot05		0	0	0	0	0	0	0	0	0	0	0	0		0	0	0	0	0	0	0	0	0	0	0	0		0	0	0	0	0	0	0	0	0	0	0	0		0	0	0	0	0	0	0	1	0
Plot05		0	0	0	0	0	0	0	0	0	0	0	0		0	0	0	0	0	0	0	0	0	0	0	0		0	0	0	0	0	0	0	0	0	0	0	0		0	0	0	0	0	0	0	1	0
Plot05		0	0	0	0	0	0	0	0	0	0	0	0		0	0	0	0	0	0	0	0	0	0	0	0		0	0	0	0	0	0	0	0	0	0	0	0		0	0	0	0	0	0	0	0	0
Plot05		0	0	0	0	0	0	0	0	0	0	0	0		0	0	0	0	0	0	0	0	0	0	0	0		0	0	0	0	0	0	0	0	0	0	0	0		0	0	0	0	0	0	0	0	0
Plot05		0	0	0	0	0	0	0	0	0	0	0	0		0	0	0	0	0	0	0	0	0	0	0	0		0	0	0	0	0	0	0	0	0	0	0	0		0	0	0	0	0	0	0	1	0
Plot05		0	0	0	0	0	0	0	0	0	0	0	0		0	0	0	0	0	0	0	0	0	0	0	0		0	0	0	0	0	0	0	0	0	0	0	0		0	0	0	0	0	0	0	0	0
Plot05		0	0	0	0	0	0	0	0	0	0	0	0		0	0	0	0	0	0	0	0	0	0	0	0		0	0	0	0	0	0	0	0	0	0	0	0		0	0	1	0	0	0	0	0	0
Plot05		0	0	0	0	0	0	0	0	0	0	0	0		0	0	0	0	0	0	0	0	0	0	0	0		0	0	0	0	0	0	0	0	0	0	0	0		0	0	0	0	0	0	0	0	0
Plot05		0	0	0	0	0	0	0	0	0	0	0	0		0	0	0	0	0	0	0	0	0	0	0	0		0	0	0	0	0	0	0	0	0	0	0	0		0	0	0	0	0	0	0	0	0
Plot05		0	0	0	0	0	0	0	0	0	0	0	0		0	0	0	0	0	0	0	0	0	0	0	0		0	0	0	0	0	0	0	0	0	0	0	0		#VALUE!	0	0	0	0	0	0	1	0
Plot05		0	0	0	0	0	0	0	0	0	0	0	0		0	0	0	0	0	0	0	0	0	0	0	0		0	0	0	0	0	0	0	0	0	0	0	0		0	1	0	0	0	0	0	0	0
Plot05		0	0	0	0	0	0	0	0	0	0	0	0		0	0	0	0	0	0	0	0	0	0	0	0		0	0	0	0	0	0	0	0	0	0	0	0		0	0	0	0	0	0	0	0	0
Plot05		0	0	0	0	0	0	0	0	0	0	0	0		0	0	0	0	0	0	0	0	0	0	0	0		0	0	0	0	0	0	0	0	0	0	0	0		1	0	0	0	0	0	0	0	0
Plot05		0	0	0	0	0	0	0	0	0	0	0	0		0	0	0	0	0	0	0	0	0	0	0	0		0	0	0	0	0	0	0	0	0	0	0	0		0	0	0	0	0	0	0	0	0
Plot05		0	0	0	0	0	0	0	0	0	0	0	0		0	0	0	0	0	0	0	0	0	0	0	0		0	0	0	0	0	0	0	0	0	0	0	0		0	0	0	0	0	0	0	0	0
Plot05		0	0	0	0	0	0	0	0	0	0	0	0		0	0	0	0	0	0	0	0	0	0	0	0		0	0	0	0	0	0	0	0	0	0	0	0		0	0	0	0	0	0	1	0	0
Plot05		0	0	0	0	0	0	0	0	0	0	0	0		0	0	0	0	0	0	0	0	0	0	0	0		0	0	0	0	0	0	0	0	0	0	0	0		0	0	0	0	0	0	0	1	0
Plot05		0	0	0	0	0	0	0	0	0	0	0	0		0	0	0	0	0	0	0	0	0	0	0	0		0	0	0	0	0	0	0	0	0	0	0	0		#VALUE!	0	0	0	0	0	0	0	0
Plot05		0	0	0	0	0	0	0	0	0	0	0	0		0	0	0	0	0	0	0	0	0	0	0	0		0	0	0	0	0	0	0	0	0	0	0	0		0	0	0	0	0	0	0	1	0
Plot05		0	0	0	0	0	0	0	0	0	0	0	0		0	0	0	0	0	0	0	0	0	0	0	0		0	0	0	0	0	0	0	0	0	0	0	0		1	0	0	0	0	0	0	0	0
Plot05		0	0	0	0	0	0	0	0	0	0	0	0		0	0	0	0	0	0	0	0	0	0	0	0		0	0	0	0	0	0	0	0	0	0	0	0		0	0	0	0	0	0	0	0	0
Plot05		0	0	0	0	0	0	0	0	0	0	0	0		0	0	0	0	0	0	0	0	0	0	0	0		0	0	0	0	0	0	0	0	0	0	0	0		0	0	0	0	0	0	0	0	0
Plot05		0	0	0	0	0	0	0	0	0	0	0	0		0	0	0	0	0	0	0	0	0	0	0	0		0	0	0	0	0	0	0	0	0	0	0	0		0	0	1	0	0	0	0	0	0
Plot05		0	0	0	0	0	0	0	0	0	0	0	0		0	0	0	0	0	0	0	0	0	0	0	0		0	0	0	0	0	0	0	0	0	0	0	0		0	0	0	0	0	0	0	1	0
Plot05		0	0	0	0	0	0	0	0	0	0	0	0		#VALUE!	0	0	0	0	0	1	0	0	0	0	0		0	0	0	0	0	0	0	0	0	0	0	0		0	1	0	0	0	0	0	0	0
Plot05		0	0	0	0	0	0	0	0	0	0	0	0		0	0	0	0	0	0	0	0	0	0	0	0		0	0	0	0	0	0	0	0	0	0	0	0		0	0	0	0	0	0	0	0	0
Plot05		0	0	0	0	0	0	0	0	0	0	0	0		0	0	0	0	0	0	0	0	0	0	0	0		0	0	0	0	0	0	0	0	0	0	0	0		0	0	1	0	0	0	0	0	0
Plot05		0	0	0	0	0	0	0	0	0	0	0	0		0	0	0	0	0	0	0	0	0	0	0	0		0	0	0	0	0	0	0	0	0	0	0	0		0	0	0	0	0	0	1	0	0
Plot05		0	0	0	0	0	0	0	0	0	0	0	0		0	0	0	0	0	0	0	0	0	0	0	0		0	0	0	0	0	0	0	0	0	0	0	0		0	1	0	0	0	0	0	2	-3
Plot05		0	0	0	0	0	0	0	0	0	0	0	0		0	0	0	0	0	0	0	0	0	0	0	0		0	0	0	0	0	0	0	0	0	0	0	0		0	1	0	0	0	0	0	0	0
Plot05		0	0	0	0	0	0	0	0	0	0	0	0		0	0	0	0	0	0	0	0	0	0	0	0		0	0	0	0	0	0	0	0	0	0	0	0		0	0	0	0	0	0	0	0	0
Plot05		0	0	0	0	0	0	0	0	0	0	0	0		0	0	0	0	0	0	0	0	0	0	0	0		0	0	0	0	0	0	0	0	0	0	0	0		0	0	0	0	0	0	0	0	0
Plot05		0	0	0	0	0	0	0	0	0	0	0	0		0	0	0	0	0	0	0	0	0	0	0	0		0	0	0	0	0	0	0	0	0	0	0	0		0	0	0	0	0	0	1	0	0
Plot05		0	0	0	0	0	0	0	0	0	0	0	0		0	0	0	0	0	0	0	0	0	0	0	0		0	0	0	0	0	0	0	0	0	0	0	0		0	0	0	1	0	0	0	0	0
Plot05		0	1	0	0	0	0	0	0	0	0	0	0		0	0	0	0	0	0	0	0	0	0	0	0		0	0	0	0	0	0	0	0	0	0	0	0		0	0	0	0	0	0	0	1	0
Plot05		0	0	0	0	0	0	0	0	0	0	0	0		0	1	0	0	0	0	0	0	0	0	0	0		0	0	0	0	0	0	0	0	0	0	0	0		0	0	0	0	0	0	0	1	0
Plot05		0	0	0	0	0	0	0	0	0	0	0	0		0	0	0	0	0	0	0	0	0	0	0	0		0	0	0	0	0	0	0	0	0	0	0	0		0	0	0	0	0	0	0	1	0
Plot05		0	0	0	0	0	0	0	0	0	0	0	0		0	0	0	0	0	0	0	0	0	0	0	0		0	0	0	0	0	0	0	0	0	0	0	0		0	0	0	0	0	0	0	0	0
Plot05		0	0	1	0	0	0	0	0	0	0	0	0		0	0	0	0	0	0	0	0	0	0	0	0		0	0	0	0	0	0	0	0	0	0	0	0		0	0	0	0	0	0	0	0	0
Plot05		0	1	0	0	0	0	0	0	0	0	0	0		0	0	0	0	0	0	0	0	0	0	0	0		0	0	0	0	0	0	0	0	0	0	0	0		0	0	0	0	0	0	0	0	0
Plot05		0	0	0	0	0	0	0	0	0	0	0	0		0	0	0	0	0	0	0	0	0	0	0	0		0	0	0	0	0	0	0	0	0	0	0	0		0	0	0	0	0	0	0	1	0
Plot05		0	0	0	0	0	0	0	0	0	0	0	0		0	0	0	0	0	0	0	0	0	0	0	0		0	0	0	0	0	0	0	0	0	0	0	0		0	0	1	0	0	0	0	0	0
Plot05		0	1	0	0	0	0	0	0	0	0	0	0		0	0	0	0	0	0	0	0	0	0	0	0		0	0	0	0	0	0	0	0	0	0	0	0		1	0	0	0	0	0	0	0	0
Plot05		0	0	0	0	0	0	0	0	0	0	0	0		0	0	0	0	0	0	0	0	0	0	0	0		0	0	0	0	0	0	0	0	0	0	0	0		0	0	0	0	0	0	0	0	0
Plot05		0	0	0	0	0	0	0	0	0	0	0	0		0	0	0	0	0	0	0	0	0	0	0	0		0	0	0	0	0	0	0	0	0	0	0	0		0	0	0	0	0	0	0	0	0
Plot05		0	0	0	0	0	0	0	0	0	0	0	0		0	0	0	0	0	0	0	0	0	0	0	0		0	0	0	0	0	0	0	0	0	0	0	0		0	0	0	0	0	0	0	0	0
Plot05		0	0	0	0	0	0	0	0	0	0	0	0		0	0	0	0	0	0	0	0	0	0	0	0		0	0	0	0	0	0	0	0	0	0	0	0		0	0	0	0	0	0	0	0	0
Plot05		0	0	0	0	0	0	0	0	0	0	0	0		0	0	0	0	0	0	0	0	0	0	0	0		0	0	0	0	0	0	0	0	0	0	0	0		0	0	0	0	0	0	0	0	0
Plot05		0	0	0	0	0	0	0	0	0	0	0	0		0	0	0	0	0	0	0	0	0	0	0	0		0	0	0	0	0	0	0	0	0	0	0	0		0	0	0	0	0	0	0	0	0
Plot05		0	0	0	0	0	0	0	0	0	0	0	0		0	0	0	0	0	0	0	0	0	0	0	0		0	0	0	0	0	0	0	0	0	0	0	0		0	0	0	0	0	0	0	0	0
Plot05		0	0	0	0	0	0	0	0	0	0	0	0		0	0	0	0	0	0	0	0	0	0	0	0		0	0	0	0	0	0	0	0	0	0	0	0		0	0	0	0	0	0	0	0	0
Plot05		0	0	0	0	0	0	0	0	0	0	0	0		0	0	0	0	0	0	0	0	0	0	0	0		0	0	0	0	0	0	0	0	0	0	0	0		0	0	0	0	0	0	0	0	0
Plot05		0	0	0	0	0	0	0	0	0	0	0	0		0	0	0	0	0	0	0	0	0	0	0	0		0	0	0	0	0	0	0	0	0	0	0	0		0	0	0	0	0	0	1	0	0
Plot05		0	0	0	0	0	0	0	0	0	0	0	0		0	0	0	0	0	0	0	0	0	0	0	0		0	0	0	0	0	0	0	0	0	0	0	0		0	1	0	0	0	0	0	0	0
Plot05		0	0	0	0	0	0	0	0	0	0	0	0		0	0	0	0	0	0	0	0	0	0	0	0		0	0	0	0	0	0	0	0	0	0	0	0		1	0	0	0	0	0	0	0	0
Plot05		0	0	0	0	0	0	0	0	0	0	0	0		0	0	0	0	0	0	0	0	0	0	0	0		0	0	0	0	0	0	0	0	0	0	0	0		0	0	0	0	0	0	0	0	0
Plot05		0	0	0	0	0	0	0	0	0	0	0	0		0	0	0	0	0	0	0	0	0	0	0	0		0	0	0	0	0	0	0	0	0	0	0	0		1	0	0	0	0	0	0	0	0
Plot05		0	0	0	0	0	0	0	0	0	0	0	0		0	0	0	0	0	0	0	0	0	0	0	0		0	0	0	0	0	0	0	0	0	0	0	0		0	0	1	0	0	0	0	0	0
Plot05		0	0	0	0	0	0	0	0	0	0	0	0		0	0	0	0	0	0	0	0	0	0	0	0		0	0	0	0	0	0	0	0	0	0	0	0		0	0	0	0	0	0	1	0	0
Plot05		0	0	0	0	0	0	0	0	0	0	0	0		0	0	0	0	0	0	0	0	0	0	0	0		0	0	0	0	0	0	0	0	0	0	0	0		0	0	0	0	0	0	0	0	0
Plot05		0	0	0	0	0	0	0	0	0	0	0	0		0	0	0	0	0	0	0	0	0	0	0	0		0	0	0	0	0	0	0	0	0	0	0	0		0	0	0	0	0	0	0	0	0
Plot05		0	0	0	0	0	0	0	0	0	0	0	0		0	0	0	0	0	0	0	0	0	0	0	0		0	0	0	0	0	0	0	0	0	0	0	0		0	0	0	0	0	0	1	0	0
Plot05		0	0	0	0	0	0	0	0	0	0	0	0		0	0	0	0	0	0	0	0	0	0	0	0		0	0	0	0	0	0	0	0	0	0	0	0		0	0	0	0	0	0	1	0	0
Plot05		0	0	0	0	0	0	0	0	0	0	0	0		0	0	0	0	0	0	0	0	0	0	0	0		0	0	0	0	0	0	0	0	0	0	0	0		1	0	0	0	0	0	0	0	0
Plot05		0	0	0	0	0	0	0	0	0	0	0	0		0	0	0	0	0	0	0	0	0	0	0	0		0	0	0	0	0	0	0	0	0	0	0	0		1	0	0	0	0	0	0	0	0
Plot05		0	0	0	0	0	0	0	0	0	0	0	0		0	0	0	0	0	0	0	0	0	0	0	0		0	0	0	0	0	0	0	0	0	0	0	0		0	1	0	0	0	0	0	0	0
Plot05		0	0	0	0	0	0	0	0	0	0	0	0		0	0	0	0	0	0	0	0	0	0	0	0		0	0	0	0	0	0	0	0	0	0	0	0		0	0	0	0	0	0	0	0	0
Plot05		0	0	0	0	0	0	0	0	0	0	0	0		0	0	0	0	0	0	0	0	0	0	0	0		0	0	0	0	0	0	0	0	0	0	0	0		1	0	0	0	0	0	0	0	0
Plot05		0	0	0	0	0	0	0	0	0	0	0	0		0	0	0	0	0	0	0	0	0	0	0	0		0	0	0	0	0	0	0	0	0	0	0	0		0	0	0	0	0	0	1	0	0
Plot05		0	0	0	0	0	0	0	0	0	0	0	0		0	0	0	0	0	0	0	0	0	0	0	0		0	0	0	0	0	0	0	0	0	0	0	0		0	0	0	0	0	0	0	0	0
Plot05		0	0	0	0	0	0	0	0	0	0	0	0		0	0	0	0	0	0	0	0	0	0	0	0		0	0	0	0	0	0	0	0	0	0	0	0		0	0	0	0	0	0	0	0	0
Plot05		0	0	0	0	0	0	0	0	0	0	0	0		0	0	0	0	0	0	0	0	0	0	0	0		0	0	0	0	0	0	0	0	0	0	0	0		0	0	0	0	0	0	0	0	0
Plot05		0	0	0	0	0	0	0	0	0	0	0	0		0	0	0	0	0	0	0	0	0	0	0	0		0	0	0	0	0	0	0	0	0	0	0	0		0	0	0	0	0	0	0	0	0
Plot05		0	0	0	0	0	0	0	0	0	0	0	0		0	0	0	0	0	0	0	0	0	0	0	0		0	0	0	0	0	0	0	0	0	0	0	0		1	0	0	0	0	0	0	0	0
Plot05		0	0	0	0	0	0	0	0	0	0	0	0		0	0	0	0	0	0	0	0	0	0	0	0		0	0	0	0	0	0	0	0	0	0	0	0		0	0	0	0	0	0	0	0	0
Plot05		0	0	0	0	0	0	0	0	0	0	0	0		0	0	0	0	0	0	0	0	0	0	0	0		0	0	0	0	0	0	0	0	0	0	0	0		0	0	0	0	0	0	0	0	0
Plot05		0	0	0	0	0	0	0	0	0	0	0	0		0	0	0	0	0	0	0	0	0	0	0	0		0	0	0	0	0	0	0	0	0	0	0	0		0	0	0	0	0	0	0	0	0
Plot05		0	0	0	0	0	0	0	0	0	0	0	0		0	0	0	0	0	0	0	0	0	0	0	0		0	0	0	0	0	0	0	0	0	0	0	0		0	0	0	0	0	0	0	0	0
Plot05		0	0	0	0	0	0	0	0	0	0	0	0		0	0	0	0	0	0	0	0	0	0	0	0		0	0	0	0	0	0	0	0	0	0	0	0		0	0	0	0	0	0	1	0	0
Plot05		0	0	0	0	0	0	0	0	0	0	0	0		0	0	0	0	0	0	0	0	0	0	0	0		0	0	0	0	0	0	0	0	0	0	0	0		1	0	0	0	0	0	0	0	0
Plot05		0	0	0	0	0	0	0	0	0	0	0	0		0	0	0	0	0	0	0	0	0	0	0	0		0	0	0	0	0	0	0	0	0	0	0	0		0	0	0	0	0	0	1	0	0
Plot05		0	0	0	0	0	0	0	0	0	0	0	0		0	0	0	0	0	0	0	0	0	0	0	0		0	0	0	0	0	0	0	0	0	0	0	0		1	0	0	0	0	0	0	0	0
Plot06		0	0	0	0	0	0	0	0	0	0	0	0		0	0	0	0	0	0	0	0	0	0	0	0		0	0	0	0	0	0	0	0	0	0	0	0		0	0	0	0	0	0	0	0	0
Plot06		0	0	0	0	0	0	0	0	0	0	0	0		0	0	0	0	0	0	0	0	0	0	0	0		0	0	0	0	0	0	0	0	0	0	0	0		0	0	0	0	0	0	0	0	0
Plot06		0	0	0	0	0	0	0	0	0	0	0	0		0	0	0	0	0	0	0	0	1	0	0	0		0	0	0	0	0	0	0	0	0	0	0	0		0	0	1	0	0	0	0	0	0
Plot06		0	0	0	0	0	0	0	0	0	0	0	0		0	0	0	0	0	0	0	0	0	0	0	0		0	0	0	0	0	0	0	0	0	0	0	0		0	1	0	0	0	0	0	0	0
Plot06		0	0	0	0	0	0	0	0	0	0	0	0		0	0	0	0	0	0	0	0	0	0	0	0		0	0	0	0	0	0	0	0	0	0	0	0		1	0	0	0	0	0	0	0	0
Plot06		0	0	0	0	0	0	0	0	0	0	0	0		0	0	0	0	0	0	0	0	0	0	0	0		0	0	0	0	0	0	0	0	0	0	0	0		0	0	0	0	0	0	1	0	0
Plot06		0	0	0	0	0	0	0	0	0	0	0	0		0	0	0	0	0	0	0	0	0	0	0	0		0	0	0	0	0	0	0	0	0	0	0	0		1	0	0	0	0	0	0	0	0
Plot06		0	0	0	0	0	0	0	0	0	0	0	0		0	0	0	0	0	0	0	0	0	0	0	0		0	0	0	0	0	0	0	0	0	0	0	0		0	0	0	0	0	0	0	0	0
Plot06		0	0	0	0	0	0	0	0	0	0	0	0		0	0	0	0	0	0	0	0	0	0	0	0		0	0	0	0	0	0	0	0	0	0	0	0		0	0	0	0	0	0	0	0	0
Plot06		0	0	0	0	0	0	0	0	0	0	0	0		0	0	0	0	0	0	0	0	0	0	0	0		0	0	0	0	0	0	0	0	0	0	0	0		0	0	0	0	0	0	1	0	0
Plot06		0	0	0	0	0	0	0	0	0	0	0	0		0	0	0	0	0	0	0	0	0	0	0	0		0	0	0	0	0	0	0	0	0	0	0	0		0	0	0	0	0	0	0	0	0
Plot06		0	0	0	0	0	0	0	0	0	0	0	0		0	0	0	0	0	0	0	0	0	0	0	0		0	0	0	0	0	0	0	0	0	0	0	0		0	0	0	1	0	0	0	0	0
Plot06		0	0	0	0	0	0	0	0	0	0	0	0		#VALUE!	#VALUE!	#VALUE!	#VALUE!	#VALUE!	#VALUE!	#VALUE!	#VALUE!	0	0	0	0		0	0	0	0	0	0	0	0	0	0	0	0		0	0	0	0	0	0	1	0	0
Plot06		0	0	0	0	0	0	0	0	0	0	0	0		0	0	0	0	0	0	0	0	0	0	0	0		0	0	0	0	0	0	0	0	0	0	0	0		1	0	0	0	0	0	0	0	0
Plot06		#VALUE!	#VALUE!	#VALUE!	#VALUE!	#VALUE!	#VALUE!	#VALUE!	#VALUE!	0	0	0	0		0	0	0	0	0	0	0	0	0	0	0	0		0	0	0	0	0	0	0	0	0	0	0	0		0	0	0	0	0	0	1	0	0
Plot06		0	0	0	0	0	0	0	0	0	0	0	0		0	0	0	0	0	0	0	0	0	0	0	0		0	0	0	0	0	0	0	0	0	0	0	0		0	0	0	0	0	0	0	0	0
Plot06		0	0	0	0	0	0	0	0	0	0	0	0		0	0	0	0	0	0	0	0	0	0	0	0		0	0	0	0	0	0	0	0	0	0	0	0		1	0	0	0	0	0	0	0	0
Plot06		0	0	0	0	0	0	0	0	0	0	0	0		0	0	0	0	0	0	0	0	0	0	0	0		0	0	0	0	0	0	0	0	0	0	0	0		0	0	0	0	0	0	1	0	0
Plot06		0	0	0	0	0	0	0	0	0	0	0	0		#VALUE!	#VALUE!	0	#VALUE!	#VALUE!	#VALUE!	0	0	0	1	0	0		0	0	0	0	0	0	0	0	0	0	0	0		0	0	0	0	0	0	0	0	0
Plot06		0	0	0	0	0	0	0	0	0	0	0	0		0	0	0	0	0	0	0	0	0	0	0	0		0	0	0	0	0	0	0	0	0	0	0	0		0	0	0	0	0	0	0	0	0
Plot06		0	0	0	0	0	0	0	0	0	0	0	0		0	0	0	0	0	0	0	0	0	0	0	0		0	0	0	0	0	0	0	0	0	0	0	0		0	0	1	0	0	0	0	0	0
Plot06		0	0	0	0	0	0	0	0	0	0	0	0		0	0	0	0	0	0	0	0	0	0	0	0		0	0	0	0	0	0	0	0	0	0	0	0		0	0	0	0	0	0	1	0	0
Plot06		#VALUE!	#VALUE!	#VALUE!	#VALUE!	#VALUE!	#VALUE!	#VALUE!	#VALUE!	0	0	0	0		0	0	0	0	0	0	0	0	0	0	0	0		0	0	0	0	0	0	0	0	0	0	0	0		0	1	0	0	0	0	0	0	0
Plot06		0	0	0	0	0	0	0	0	0	0	0	0		0	0	0	0	0	0	0	0	0	0	0	0		0	0	0	0	0	0	0	0	0	0	0	0		0	0	0	0	0	0	0	0	0
Plot06		0	0	0	0	0	0	0	0	0	0	0	0		0	0	0	0	0	0	0	0	0	0	0	0		0	0	0	0	0	0	0	0	0	0	0	0		0	0	0	0	0	0	0	0	0
Plot06		0	0	0	0	0	0	0	0	0	0	0	0		0	0	0	0	0	0	0	0	0	0	0	0		0	0	0	0	0	0	0	0	0	0	0	0		0	0	0	0	0	0	2	-2	0
Plot06		0	0	0	0	0	0	1	0	0	0	0	0		0	0	0	0	0	0	0	0	0	0	0	0		0	0	0	0	0	0	0	0	0	0	0	0		0	1	0	0	0	0	0	0	0
Plot06		0	0	0	0	0	0	0	0	0	0	0	0		0	0	0	0	0	0	0	0	0	0	0	0		0	0	0	0	0	0	0	0	0	0	0	0		0	0	0	0	0	1	0	0	0
Plot06		0	0	0	0	0	0	0	0	0	0	0	0		0	0	0	0	0	0	0	0	1	0	0	0		0	0	0	0	0	0	0	0	0	0	0	0		0	0	1	0	0	0	0	0	0
Plot06		0	0	0	0	0	0	0	0	0	0	0	0		0	0	0	0	0	0	0	0	0	0	0	0		0	0	0	0	0	0	0	0	0	0	0	0		0	0	0	0	0	0	0	0	0
Plot06		0	0	0	0	0	0	0	0	0	0	0	0		0	0	0	0	0	0	0	0	0	0	0	0		0	0	0	0	0	0	0	0	0	0	0	0		0	0	0	0	0	0	0	0	0
Plot06		0	0	0	0	0	0	0	0	0	0	0	0		#VALUE!	0	0	0	0	0	0	0	1	0	0	0		0	0	0	0	0	0	0	0	0	0	0	0		0	0	0	0	0	0	0	0	0
Plot06		0	0	0	0	0	0	0	0	0	0	0	0		0	0	0	0	0	0	0	0	0	0	0	0		0	0	0	0	0	0	0	0	0	0	0	0		0	0	0	0	0	1	0	0	0
Plot06		0	0	0	0	0	0	0	0	0	0	0	0		0	0	0	0	0	0	0	0	0	0	0	0		0	0	0	0	0	0	0	0	0	0	0	0		0	0	0	0	0	1	0	0	0
Plot06		0	0	0	0	0	0	0	0	0	0	0	0		#VALUE!	#VALUE!	#VALUE!	#VALUE!	#VALUE!	#VALUE!	#VALUE!	0	1	0	0	0		0	0	0	0	0	0	0	0	0	0	0	0		0	0	0	0	0	0	0	0	0
Plot06		0	0	0	0	0	0	0	0	0	0	0	0		0	0	0	0	0	0	0	0	0	0	0	0		0	0	0	0	0	0	0	0	0	0	0	0		0	0	0	0	0	0	0	0	0
Plot06		0	0	0	0	0	0	0	0	0	0	0	0		0	0	0	0	0	0	0	0	0	0	0	0		0	0	0	0	0	0	0	0	0	0	0	0		0	0	0	0	0	0	0	0	0
Plot06		0	0	0	0	0	0	0	0	0	0	0	0		0	0	0	0	0	0	0	0	0	0	0	0		0	0	0	0	0	0	0	0	0	0	0	0		0	0	0	0	0	0	0	0	0
Plot06		0	0	0	0	0	0	0	0	0	0	0	0		0	0	0	0	0	0	0	0	0	0	0	0		0	0	0	0	0	0	0	0	0	0	0	0		0	0	1	0	0	0	0	0	0
Plot06		0	0	0	0	0	0	0	0	0	0	0	0		0	0	0	0	0	0	0	0	0	0	0	0		0	0	0	0	0	0	0	0	0	0	0	0		0	0	0	0	0	0	0	0	0
Plot06		0	0	0	0	0	0	0	0	0	0	0	0		0	0	0	0	0	0	0	0	0	0	0	0		0	0	0	0	0	0	0	0	0	0	0	0		0	0	0	0	0	0	0	0	0
Plot06		0	0	0	0	0	0	0	0	0	0	0	0		0	0	0	0	0	0	0	0	0	0	0	0		0	0	0	0	0	0	0	0	0	0	0	0		0	0	0	0	0	0	0	0	0
Plot06		0	0	0	0	0	0	0	0	0	0	0	0		0	0	0	0	0	0	0	1	0	0	0	0		0	0	0	0	0	0	0	0	0	0	0	0		0	0	0	0	0	0	0	0	0
Plot06		0	0	0	0	0	0	0	0	0	0	0	0		0	0	0	0	0	0	0	0	0	0	0	0		0	0	0	0	0	0	0	0	0	0	0	0		0	0	0	0	0	0	0	0	0
Plot06		0	0	0	0	0	0	0	0	0	0	0	0		0	0	0	0	0	0	0	0	0	0	0	0		0	0	0	0	0	0	0	0	0	0	0	0		0	0	0	0	0	0	0	0	0
Plot06		0	0	0	0	0	0	0	0	0	0	0	0		0	0	0	0	0	0	0	0	0	0	0	0		0	0	0	0	0	0	0	0	0	0	0	0		0	0	0	0	1	0	0	0	0
Plot06		0	0	0	0	0	0	0	0	0	0	0	0		0	0	0	0	0	0	0	0	0	0	0	0		0	0	0	0	0	0	0	0	0	0	0	0		0	0	1	0	0	0	0	0	0
Plot06		0	0	0	0	0	0	0	0	0	0	0	0		0	0	0	0	0	0	0	0	0	0	0	0		0	0	0	0	0	0	0	0	0	0	0	0		0	0	0	0	0	0	0	0	0
Plot06		0	0	0	0	0	0	0	0	0	0	0	0		0	0	0	0	0	0	0	0	0	0	0	0		0	0	0	0	0	0	0	0	0	0	0	0		0	0	1	0	0	0	0	0	0
Plot06		0	0	0	0	0	0	0	0	0	0	0	0		0	0	0	0	0	0	1	0	0	0	0	0		0	0	0	0	0	0	0	0	0	0	0	0		0	0	0	0	3	-4	0	0	0
Plot06		0	0	0	0	0	0	0	0	0	0	0	0		0	0	0	0	0	0	0	0	0	0	0	0		0	0	0	0	0	0	0	0	0	0	0	0		0	0	0	0	0	0	0	0	0
Plot06		0	0	0	0	0	0	0	0	0	0	0	0		0	0	0	0	0	0	0	0	0	0	0	0		0	0	0	0	0	0	0	0	0	0	0	0		0	0	0	1	0	0	0	0	0
Plot06		0	0	0	0	0	0	0	0	0	0	0	0		0	0	0	0	0	0	0	0	0	0	0	0		0	0	0	0	0	0	0	0	0	0	0	0		1	0	0	0	0	0	0	0	0
Plot06		0	0	0	0	0	0	0	0	0	0	0	0		0	0	0	0	0	0	0	0	0	0	0	0		0	0	0	0	0	0	0	0	0	0	0	0		0	0	0	0	0	0	0	0	0
Plot06		0	0	0	0	0	0	0	0	0	0	0	0		0	0	0	0	0	0	0	0	0	0	0	0		0	0	0	0	0	0	0	0	0	0	0	0		0	1	0	0	0	0	0	0	0
Plot06		0	0	0	0	0	0	0	0	0	0	0	0		0	0	0	0	0	0	0	0	0	0	0	0		0	0	0	0	0	0	0	0	0	0	0	0		0	0	0	0	0	0	0	0	0
Plot06		0	0	0	0	0	0	0	0	0	0	0	0		0	0	0	0	0	0	0	0	0	0	0	0		0	0	0	0	0	0	0	0	0	0	0	0		0	0	0	0	1	0	0	0	0
Plot06		0	1	0	0	0	0	0	0	0	0	0	0		0	0	0	0	0	0	0	0	0	0	0	0		0	0	0	0	0	0	0	0	0	0	0	0		0	0	0	1	0	0	0	0	0
Plot06		0	0	0	0	0	0	0	0	0	0	0	0		0	0	0	0	0	0	0	0	0	0	0	0		0	0	0	0	0	0	0	0	0	0	0	0		0	0	0	0	0	0	0	0	0
Plot06		0	0	0	0	0	0	0	0	0	0	0	0		0	0	0	0	0	0	0	0	0	0	0	0		0	0	0	0	0	0	0	0	0	0	0	0		1	0	0	0	0	0	0	0	0
Plot06		0	0	0	0	0	0	0	0	0	0	0	0		0	0	0	0	0	0	0	0	0	0	0	0		0	0	0	0	0	0	0	0	0	0	0	0		0	0	0	1	0	0	0	0	0
Plot06		0	0	0	0	0	0	0	0	0	0	0	0		0	0	0	0	0	0	0	0	0	0	0	0		0	0	0	0	0	0	0	0	0	0	0	0		0	0	0	0	0	0	0	0	0
Plot06		0	0	0	0	0	1	0	0	0	0	0	0		0	0	0	0	0	0	0	0	0	0	0	0		0	0	0	0	0	0	0	0	0	0	0	0		0	0	0	0	0	0	0	0	0
Plot06		0	0	0	0	0	0	0	0	0	0	0	0		0	0	0	0	0	0	0	0	0	0	0	0		0	0	0	0	0	0	0	0	0	0	0	0		0	0	0	0	0	0	0	0	0
Plot06		0	0	0	0	0	0	0	0	0	0	0	0		0	0	0	0	0	0	0	0	0	0	0	0		0	0	0	0	0	0	0	0	0	0	0	0		0	0	0	0	0	0	0	0	0
Plot06		0	0	0	0	0	0	0	0	0	0	0	0		0	0	0	0	0	0	0	0	0	0	0	0		0	0	0	0	0	0	0	0	0	0	0	0		0	0	1	0	0	0	0	0	0
Plot06		0	0	0	0	0	0	0	0	0	0	0	0		0	0	0	0	0	0	0	0	0	0	0	0		0	0	0	0	0	0	0	0	0	0	0	0		0	0	0	0	0	0	0	0	0
Plot06		0	0	0	0	0	0	0	0	0	0	0	0		0	0	0	0	0	0	0	0	0	0	0	0		0	0	0	0	0	0	0	0	0	0	0	0		0	0	0	0	0	0	0	0	0
Plot06		0	0	0	0	0	0	0	0	0	0	0	0		0	0	0	0	0	0	0	0	0	0	0	0		0	0	0	0	0	0	0	0	0	0	0	0		0	0	0	0	0	0	0	0	0
Plot06		1	0	0	0	0	0	0	0	0	0	0	0		0	0	0	0	0	0	0	0	0	0	0	0		0	0	0	0	0	0	0	0	0	0	0	0		0	0	0	0	0	0	0	0	0
Plot06		0	0	0	0	0	0	0	0	0	0	0	0		0	0	0	0	0	0	0	0	0	0	0	0		0	0	0	0	0	0	0	0	0	0	0	0		0	1	0	0	0	0	0	0	0
Plot06		0	0	1	0	0	0	0	0	0	0	0	0		0	0	0	0	0	0	0	0	0	0	0	0		0	0	0	0	0	0	0	0	0	0	0	0		0	0	0	0	1	0	0	0	0
Plot06		0	0	0	0	0	0	0	0	0	0	0	0		0	0	0	0	0	0	0	0	0	0	0	0		0	0	0	0	0	0	0	0	0	0	0	0		0	0	0	0	0	0	0	0	0
Plot06		0	0	0	0	0	0	0	0	0	0	0	0		0	0	0	0	0	0	0	0	0	0	0	0		0	0	0	0	0	0	0	0	0	0	0	0		0	0	0	0	0	0	0	0	0
Plot06		0	0	0	0	0	0	0	0	0	0	0	0		0	0	0	0	0	0	0	0	0	0	0	0		0	0	0	0	0	0	0	0	0	0	0	0		0	0	0	0	0	0	0	0	0
Plot06		0	0	0	0	0	0	0	0	0	0	0	0		0	0	0	0	0	0	0	0	0	0	0	0		0	0	0	0	0	0	0	0	0	0	0	0		0	1	0	0	0	0	0	0	0
Plot06		0	0	1	0	0	0	0	0	0	0	0	0		0	0	0	0	0	0	0	0	0	0	0	0		0	0	0	0	0	0	0	0	0	0	0	0		0	0	0	0	0	0	0	0	0
Plot06		0	1	0	0	0	0	0	0	0	0	0	0		0	0	0	0	0	0	0	0	0	0	0	0		0	0	0	0	0	0	0	0	0	0	0	0		0	0	0	0	0	0	0	0	0
Plot06		0	1	0	0	0	0	0	0	0	0	0	0		0	0	0	0	0	0	0	0	0	0	0	0		0	0	0	0	0	0	0	0	0	0	0	0		0	0	0	0	0	0	0	0	0
Plot06		1	0	0	0	0	0	0	0	0	0	0	0		0	0	0	0	0	0	0	0	0	0	0	0		0	0	0	0	0	0	0	0	0	0	0	0		1	0	0	0	0	0	0	0	0
Plot06		0	0	1	0	0	0	0	0	0	0	0	0		0	0	0	0	0	0	0	0	0	0	0	0		0	0	0	0	0	0	0	0	0	0	0	0		0	0	0	0	0	0	0	0	0
Plot06		0	1	0	0	0	0	0	0	0	0	0	0		0	0	0	0	0	0	0	0	0	0	0	0		0	0	0	0	0	0	0	0	0	0	0	0		0	0	0	0	0	0	0	0	0
Plot06		1	0	0	0	0	0	0	0	0	0	0	0		0	0	0	0	0	0	0	0	0	0	0	0		0	0	0	0	0	0	0	0	0	0	0	0		0	0	0	0	0	0	0	0	0
Plot06		0	0	0	0	0	0	0	0	0	0	0	0		0	0	0	0	0	0	0	0	0	0	0	0		0	0	0	0	0	0	0	0	0	0	0	0		0	0	0	0	0	0	0	0	0
Plot06		0	0	0	0	0	0	0	0	0	0	0	0		0	0	0	0	0	0	0	0	0	0	0	0		0	0	0	0	0	0	0	0	0	0	0	0		0	0	0	0	0	0	0	0	0
Plot06		1	0	0	0	0	0	0	0	0	0	0	0		0	0	0	0	0	0	0	0	0	0	0	0		0	0	0	0	0	0	0	0	0	0	0	0		0	0	0	0	0	0	0	0	0
Plot06		0	0	0	0	0	0	0	0	0	0	0	0		0	0	0	0	0	0	0	0	0	0	0	0		0	0	0	0	0	0	0	0	0	0	0	0		0	0	0	0	0	0	0	0	0
Plot06		0	0	0	0	0	0	0	0	0	0	0	0		0	0	0	0	0	0	0	0	0	0	0	0		0	0	0	0	0	0	0	0	0	0	0	0		0	0	1	0	0	0	0	0	0
Plot06		0	0	0	0	0	0	0	0	0	0	0	0		1	0	0	0	0	0	0	0	0	0	0	0		0	0	0	0	0	0	0	0	0	0	0	0		0	0	0	0	0	0	0	0	0
Plot06		0	0	0	0	0	0	0	0	0	0	0	0		0	0	0	0	0	0	0	0	0	0	0	0		0	0	0	0	0	0	0	0	0	0	0	0		0	0	0	0	0	0	0	0	0
Plot06		0	0	0	0	0	0	0	0	0	0	0	0		0	0	0	0	0	0	0	0	0	0	0	0		0	0	0	0	0	0	0	0	0	0	0	0		0	0	0	0	0	0	0	0	0
Plot06		0	0	0	0	0	0	0	0	0	0	0	0		0	0	0	0	0	0	0	0	0	0	0	0		0	0	0	0	0	0	0	0	0	0	0	0		0	0	0	1	0	0	0	0	0
Plot06		0	0	0	0	0	0	0	0	0	0	0	0		0	0	0	0	0	0	0	0	0	0	0	0		0	0	0	0	0	0	0	0	0	0	0	0		0	0	0	0	0	0	0	0	0
Plot06		0	0	0	0	0	0	0	0	0	0	0	0		0	0	0	0	0	0	0	0	0	0	0	0		0	0	0	0	0	0	0	0	0	0	0	0		0	0	0	0	0	0	0	0	0
Plot06		0	0	0	0	0	0	0	0	0	0	0	0		0	0	0	0	0	0	0	0	0	0	0	0		0	0	0	0	0	0	0	0	0	0	0	0		0	0	0	0	0	1	0	0	0
Plot06		0	0	0	0	0	0	0	0	0	0	0	0		0	0	0	0	0	0	0	0	0	0	0	0		0	0	0	0	0	0	0	0	0	0	0	0		1	0	0	0	0	0	0	0	0
Plot06		0	0	0	0	0	0	0	0	0	0	0	0		0	0	0	0	0	0	0	0	0	0	0	0		0	0	0	0	0	0	0	0	0	0	0	0		0	0	0	0	0	0	0	0	0
Plot06		0	0	0	0	0	0	1	0	0	0	0	0		0	0	0	0	0	0	0	0	0	0	0	0		0	0	0	0	0	0	0	0	0	0	0	0		0	0	0	0	0	0	0	0	0
Plot06		0	0	0	0	0	0	1	0	0	0	0	0		0	0	0	0	0	0	0	0	0	0	0	0		0	0	0	0	0	0	0	0	0	0	0	0		0	0	0	0	0	0	0	0	0
Plot07		0	0	0	0	0	0	0	0	0	0	0	0		0	0	0	0	0	0	0	0	0	0	0	0		0	0	0	0	0	0	0	0	0	0	0	0		0	0	0	0	0	0	0	0	0
Plot07		0	0	0	0	0	0	0	1	0	0	0	0		0	0	0	0	0	0	0	0	0	0	0	0		0	0	0	0	0	0	0	0	0	0	0	0		0	0	0	1	0	0	0	0	0
Plot07		0	0	0	0	0	0	0	0	0	0	0	0		0	0	0	0	0	0	0	0	0	0	0	0		0	0	0	0	0	0	0	0	0	0	0	0		0	1	0	0	0	0	0	0	0
Plot07		0	0	0	0	0	0	0	0	0	0	0	0		0	0	0	0	0	0	0	0	0	0	0	0		0	0	0	0	0	0	0	0	0	0	0	0		0	0	0	0	0	0	0	0	0
Plot07		0	0	0	0	0	0	0	0	0	0	0	0		0	0	0	0	0	0	0	0	0	0	0	0		0	0	0	0	0	0	0	0	0	0	0	0		1	0	0	0	0	0	0	0	0
Plot07		0	0	0	0	0	0	0	0	0	0	0	0		0	0	0	0	0	0	0	0	0	0	0	0		0	0	0	0	0	0	0	0	0	0	0	0		0	0	0	1	0	0	0	0	0
Plot07		#VALUE!	#VALUE!	#VALUE!	#VALUE!	#VALUE!	#VALUE!	#VALUE!	0	0	0	0	0		0	0	0	0	0	0	0	0	0	0	0	0		0	0	0	0	0	0	0	0	0	0	0	0		0	0	0	0	0	0	0	0	0
Plot07		0	0	0	0	0	0	0	0	0	0	0	0		0	0	0	0	0	0	0	0	0	0	0	0		0	0	0	0	0	0	0	0	0	0	0	0		0	0	0	0	0	0	0	0	0
Plot07		0	0	0	0	0	0	0	0	0	0	0	0		0	0	0	0	0	0	0	0	0	0	0	0		0	0	0	0	0	0	0	0	0	0	0	0		#VALUE!	0	0	0	0	0	0	0	0
Plot07		0	0	0	0	0	0	1	0	0	0	0	0		0	0	0	0	0	0	0	0	0	0	0	0		0	0	0	0	0	0	0	0	0	0	0	0		0	0	0	0	0	0	0	0	0
Plot07		0	0	0	0	0	0	0	0	0	0	0	0		0	0	0	0	0	0	0	0	0	0	0	0		0	0	0	0	0	0	0	0	0	0	0	0		0	0	0	0	0	0	0	0	0
Plot07		0	0	0	0	0	0	0	0	0	0	0	0		#VALUE!	#VALUE!	#VALUE!	#VALUE!	#VALUE!	#VALUE!	#VALUE!	#VALUE!	0	0	0	0		0	0	0	0	0	0	0	0	0	0	0	0		0	0	0	0	0	0	0	0	0
Plot07		0	0	0	0	0	0	0	0	0	0	0	0		0	0	0	0	0	0	0	0	0	0	0	0		0	0	0	0	0	0	0	0	0	0	0	0		0	0	0	0	0	0	0	0	0
Plot07		0	0	0	0	0	0	0	0	0	0	0	0		0	0	0	0	0	0	0	0	0	0	0	0		0	0	0	0	0	0	0	0	0	0	0	0		0	0	0	0	0	0	0	0	0
Plot07		0	0	0	0	0	0	0	0	0	0	0	0		0	0	0	0	0	0	0	0	0	0	0	0		0	0	0	0	0	0	0	0	0	0	0	0		0	0	0	0	0	0	0	0	0
Plot07		0	0	0	0	0	0	0	0	0	0	0	0		0	0	0	0	0	0	0	0	0	0	0	0		0	0	0	0	0	0	0	0	0	0	0	0		0	0	0	0	0	0	0	0	0
Plot07		0	0	0	0	0	0	0	0	0	0	0	0		0	0	0	0	0	0	0	0	0	0	0	0		0	0	0	0	0	0	0	0	0	0	0	0		0	0	0	0	0	0	0	0	0
Plot07		0	0	0	0	0	0	0	0	0	0	0	0		0	0	0	0	0	0	0	0	0	0	0	0		0	0	0	0	0	0	0	0	0	0	0	0		0	0	0	0	0	0	0	0	0
Plot07		0	0	0	0	0	0	0	0	0	0	0	0		0	0	0	0	0	0	0	0	0	0	0	0		0	0	0	0	0	0	0	0	0	0	0	0		0	0	0	0	0	0	0	0	0
Plot07		0	0	0	0	0	0	0	0	0	0	0	0		0	0	0	0	0	0	0	0	0	0	0	0		0	0	0	0	0	0	0	0	0	0	0	0		0	0	0	0	0	0	0	0	0
Plot07		0	0	0	0	0	0	0	0	0	0	0	0		0	0	0	0	0	0	0	0	0	0	0	0		0	0	0	0	0	0	0	0	0	0	0	0		0	0	0	0	0	0	0	0	0
Plot07		0	0	0	0	0	0	0	0	0	0	0	0		0	0	0	0	0	0	0	0	0	0	0	0		0	0	0	0	0	0	0	0	0	0	0	0		0	0	0	0	0	0	0	0	0
Plot07		0	0	0	0	0	0	0	0	0	0	0	0		0	0	0	0	0	0	0	0	0	0	0	0		0	0	0	0	0	0	0	0	0	0	0	0		0	0	0	0	0	0	0	0	0
Plot07		0	0	0	0	0	0	0	0	0	0	0	0		0	0	0	0	0	0	0	0	0	0	0	0		0	0	0	0	0	0	0	0	0	0	0	0		0	0	0	0	0	0	0	0	0
Plot07		0	0	0	0	0	0	0	0	0	0	0	0		0	0	0	0	0	0	0	0	0	0	0	0		0	0	0	0	0	0	0	0	0	0	0	0		0	0	0	0	0	0	0	0	0
Plot07		0	0	0	0	0	0	0	0	0	0	0	0		0	0	0	0	0	0	0	0	0	0	0	0		0	0	0	0	0	0	0	0	0	0	0	0		0	0	0	0	0	0	0	0	0
Plot07		0	0	0	0	0	0	0	0	0	0	0	0		0	0	0	0	0	0	0	0	0	0	0	0		0	0	0	0	0	0	0	0	0	0	0	0		0	0	0	0	0	0	0	0	0
Plot07		0	0	0	0	0	0	0	0	0	0	0	0		0	0	0	0	0	0	0	0	0	0	0	0		0	0	0	0	0	0	0	0	0	0	0	0		0	0	0	0	0	0	0	0	0
Plot07		0	0	0	0	0	0	0	0	0	0	0	0		0	0	0	0	0	0	0	0	0	0	0	0		0	0	0	0	0	0	0	0	0	0	0	0		0	0	0	0	0	0	0	0	0
Plot07		0	0	0	0	0	0	0	0	0	0	0	0		0	0	0	0	0	0	0	0	0	0	0	0		0	0	0	0	0	0	0	0	0	0	0	0		0	0	0	0	0	0	0	0	0
Plot07		0	0	0	0	0	0	0	0	0	0	0	0		0	0	0	0	0	0	0	0	0	0	0	0		0	0	0	0	0	0	0	0	0	0	0	0		0	0	0	0	0	0	0	0	0
Plot07		0	0	0	0	0	0	0	0	0	0	0	0		0	0	0	0	0	0	0	0	0	0	0	0		0	0	0	0	0	0	0	0	0	0	0	0		0	0	0	0	0	0	0	0	0
Plot07		0	0	0	0	0	0	0	0	0	0	0	0		0	0	0	0	0	0	0	0	0	0	0	0		0	0	0	0	0	0	0	0	0	0	0	0		0	0	0	0	0	0	0	0	0
Plot07		0	0	0	0	0	0	0	0	0	0	0	0		0	0	0	0	0	0	0	0	0	0	0	0		0	0	0	0	0	0	0	0	0	0	0	0		0	0	0	0	0	0	0	0	0
Plot07		0	0	0	0	0	0	0	0	0	0	0	0		#VALUE!	#VALUE!	#VALUE!	#VALUE!	#VALUE!	#VALUE!	#VALUE!	#VALUE!	0	0	0	0		0	0	0	0	0	0	0	0	0	0	0	0		0	0	0	0	0	0	0	0	0
Plot07		0	0	0	0	0	0	0	0	0	0	0	0		0	0	0	0	0	0	0	0	0	0	0	0		0	0	0	0	0	0	0	0	0	0	0	0		0	0	0	0	0	0	0	0	0
Plot07		0	0	0	0	0	0	0	0	0	0	0	0		0	0	0	0	0	0	0	0	0	0	0	0		0	0	0	0	0	0	0	0	0	0	0	0		0	0	0	0	0	0	0	0	0
Plot07		0	0	0	0	0	0	0	0	0	0	0	0		0	0	0	0	0	0	0	0	0	0	0	0		0	0	0	0	0	0	0	0	0	0	0	0		0	0	0	0	0	0	0	0	0
Plot07		0	0	0	0	0	0	0	0	0	0	0	0		0	0	0	0	0	0	0	0	0	0	0	0		0	0	0	0	0	0	0	0	0	0	0	0		0	0	1	0	0	0	0	0	0
Plot07		1	0	0	0	0	0	0	0	0	0	0	0		0	0	0	0	0	0	0	0	0	0	0	0		0	0	0	0	0	0	0	0	0	0	0	0		0	0	0	0	0	0	0	0	0
Plot07		0	0	0	0	0	0	0	0	0	0	0	0		0	0	0	0	0	0	0	0	0	0	0	0		0	0	0	0	0	0	0	0	0	0	0	0		0	0	0	0	0	0	0	0	0
Plot07		0	0	0	0	0	0	0	0	0	0	0	0		0	0	0	0	0	0	0	0	0	0	0	0		0	0	0	0	0	0	0	0	0	0	0	0		0	0	0	0	0	0	0	0	0
Plot07		0	0	0	0	0	0	0	0	0	0	0	0		0	0	0	0	0	0	0	0	0	0	0	0		0	0	0	0	0	0	0	0	0	0	0	0		0	0	0	0	0	0	0	0	0
Plot07		0	0	0	0	0	0	0	0	0	0	0	0		0	0	0	0	0	0	0	0	0	0	0	0		0	0	0	0	0	0	0	0	0	0	0	0		0	0	0	0	0	0	0	0	0
Plot07		0	0	0	0	0	0	0	0	0	0	0	0		0	0	0	0	0	0	0	0	0	0	0	0		0	0	0	0	0	0	0	0	0	0	0	0		0	0	0	0	0	0	0	0	0
Plot07		0	0	0	0	0	0	0	0	0	0	0	0		0	0	0	0	0	0	0	0	0	0	0	0		0	0	0	0	0	0	0	0	0	0	0	0		0	0	0	0	0	0	0	0	0
Plot07		0	0	0	0	0	0	0	0	0	0	0	0		0	0	0	0	0	0	0	0	0	0	0	0		0	0	0	0	0	0	0	0	0	0	0	0		0	0	0	0	0	0	0	0	0
Plot07		0	0	0	0	0	0	0	0	0	0	0	0		0	0	0	0	0	0	0	0	0	0	0	0		0	0	0	0	0	0	0	0	0	0	0	0		0	0	0	0	0	0	0	0	0
Plot07		0	0	0	0	0	0	0	0	0	0	0	0		0	0	0	0	0	0	0	0	0	0	0	0		0	0	0	0	0	0	0	0	0	0	0	0		0	0	0	0	0	0	0	0	0
Plot07		0	0	0	0	0	0	0	0	0	0	0	0		0	0	0	0	0	0	0	0	0	0	0	0		0	0	0	0	0	0	0	0	0	0	0	0		0	0	0	0	0	0	0	0	0
Plot07		0	0	0	1	0	0	0	0	0	0	0	0		0	0	0	0	0	0	0	0	0	0	0	0		0	0	0	0	0	0	0	0	0	0	0	0		0	0	0	0	0	0	0	0	0
Plot07		0	0	0	0	0	0	0	0	0	0	0	0		0	0	0	0	0	0	0	0	0	0	0	0		0	0	0	0	0	0	0	0	0	0	0	0		0	0	0	0	0	0	0	0	0
Plot07		0	0	0	0	0	0	0	0	0	0	0	0		0	0	0	0	0	0	0	0	0	0	0	0		0	0	0	0	0	0	0	0	0	0	0	0		0	0	0	0	0	0	0	0	0
Plot07		0	0	0	0	0	0	0	0	0	0	0	0		0	0	0	0	0	0	0	0	0	0	0	0		0	0	0	0	0	0	0	0	0	0	0	0		0	0	0	0	0	0	0	0	0
Plot07		0	0	0	0	0	0	0	0	0	0	0	0		0	0	0	0	0	0	0	0	0	0	0	0		0	0	0	0	0	0	0	0	0	0	0	0		0	0	0	0	0	0	0	0	0
Plot07		0	0	0	0	0	0	0	0	0	0	0	0		0	0	0	0	0	0	0	0	0	0	0	0		0	0	0	0	0	0	0	0	0	0	0	0		0	0	0	0	0	0	0	0	0
Plot07		0	0	0	0	0	0	0	0	0	0	0	0		0	0	0	0	0	0	0	0	0	0	0	0		0	0	0	0	0	0	0	0	0	0	0	0		0	0	0	0	0	0	0	0	0
Plot07		0	0	0	0	0	0	0	0	0	0	0	0		0	0	0	0	0	0	0	0	0	0	0	0		0	0	0	0	0	0	0	0	0	0	0	0		0	0	0	0	0	0	0	0	0
Plot07		0	0	0	0	0	0	0	0	0	0	0	0		0	0	0	0	0	0	0	0	0	0	0	0		0	0	0	0	0	0	0	0	0	0	0	0		1	0	0	0	0	0	0	0	0
Plot07		0	0	0	0	0	0	0	0	0	0	0	0		0	0	0	0	0	0	0	1	0	0	0	0		0	0	0	0	0	0	0	0	0	0	0	0		0	0	0	0	0	0	0	0	0
Plot07		0	0	0	0	0	0	1	0	0	0	0	0		0	0	0	0	0	0	0	0	0	0	0	0		0	0	0	0	0	0	0	0	0	0	0	0		0	0	0	0	0	0	0	0	0
Plot07		0	0	0	0	0	0	0	0	0	0	0	0		0	0	0	0	0	0	0	0	0	0	0	0		0	0	0	0	0	0	0	0	0	0	0	0		0	0	0	0	0	0	0	0	0
Plot07		0	0	0	0	0	0	1	0	0	0	0	0		0	0	0	0	0	0	0	0	0	0	0	0		0	0	0	0	0	0	0	0	0	0	0	0		0	0	0	0	0	0	0	0	0
Plot07		0	0	0	0	0	0	0	0	0	0	0	0		0	0	0	0	0	0	1	0	0	0	0	0		0	0	0	0	0	0	0	0	0	0	0	0		0	0	0	0	0	0	0	0	0
Plot07		0	0	0	0	0	0	0	0	0	0	0	0		0	0	0	0	0	0	0	0	0	0	0	0		0	0	0	0	0	0	0	0	0	0	0	0		0	0	0	0	0	0	0	0	0
Plot07		0	0	0	0	0	0	0	0	0	0	0	0		0	0	0	0	0	0	0	0	0	0	0	0		0	0	0	0	0	0	0	0	0	0	0	0		0	0	0	0	0	0	0	0	0
Plot07		0	0	0	0	0	0	0	0	0	0	0	0		0	0	0	0	0	0	0	0	0	0	0	0		0	0	0	0	0	0	0	0	0	0	0	0		0	0	0	0	0	0	0	0	0
Plot07		0	0	0	0	0	0	0	0	0	0	0	0		0	0	0	0	0	0	0	0	0	0	0	0		0	0	0	0	0	0	0	0	0	0	0	0		0	0	0	0	0	0	0	0	0
Plot07		0	0	0	0	0	0	0	0	0	0	0	0		0	0	0	0	0	0	0	0	0	0	0	0		0	0	0	0	0	0	0	0	0	0	0	0		0	0	0	0	0	0	0	0	0
Plot07		0	0	0	0	0	0	0	0	0	0	0	0		0	0	0	0	0	0	0	0	0	0	0	0		0	0	0	0	0	0	0	0	0	0	0	0		0	0	0	0	0	0	0	0	0
Plot07		0	0	0	0	0	0	0	0	0	0	0	0		0	0	0	1	0	0	0	0	0	0	0	0		0	0	0	0	0	0	0	0	0	0	0	0		0	1	0	0	0	0	0	0	0
Plot07		0	0	0	0	0	0	0	0	0	0	0	0		0	0	0	0	0	0	0	0	0	0	0	0		0	0	0	0	0	0	0	0	0	0	0	0		0	0	0	0	0	0	0	0	0
Plot07		0	0	0	0	0	0	0	0	0	0	0	0		0	0	0	0	0	0	0	0	0	0	0	0		0	0	0	0	0	0	0	0	0	0	0	0		0	0	0	0	0	0	0	0	0
Plot07		0	1	0	0	0	0	0	0	0	0	0	0		0	0	0	0	0	0	0	0	0	0	0	0		0	0	0	0	0	0	0	0	0	0	0	0		0	1	0	0	0	0	0	0	0
Plot07		0	0	0	0	0	0	0	0	0	0	0	0		0	0	0	0	0	0	0	0	0	0	0	0		0	0	0	0	0	0	0	0	0	0	0	0		0	0	0	0	0	0	0	0	0
Plot07		0	0	0	0	0	0	0	0	0	0	0	0		0	0	0	0	0	0	0	0	0	0	0	0		0	0	0	0	0	0	0	0	0	0	0	0		0	0	0	0	0	0	0	0	0
Plot07		0	1	0	0	0	0	0	0	0	0	0	0		0	0	0	0	0	0	0	0	0	0	0	0		0	0	0	0	0	0	0	0	0	0	0	0		0	0	0	0	0	0	0	0	0
Plot07		0	1	0	0	0	0	0	0	0	0	0	0		0	0	0	0	0	0	0	0	0	0	0	0		0	0	0	0	0	0	0	0	0	0	0	0		0	0	0	0	0	0	0	0	0
Plot07		0	1	0	0	0	0	0	0	0	0	0	0		0	0	0	0	0	0	0	0	0	0	0	0		0	0	0	0	0	0	0	0	0	0	0	0		0	0	0	0	0	0	0	0	0
Plot07		1	0	0	0	0	0	0	0	0	0	0	0		0	0	0	0	0	0	0	0	0	0	0	0		0	0	0	0	0	0	0	0	0	0	0	0		0	0	0	0	0	0	0	0	0
Plot07		0	1	0	0	0	0	0	0	0	0	0	0		0	0	0	0	0	0	0	0	0	0	0	0		0	0	0	0	0	0	0	0	0	0	0	0		0	0	0	0	0	0	0	0	0
Plot07		0	0	0	0	0	0	0	0	0	0	0	0		0	0	0	0	0	0	0	0	0	0	0	0		0	0	0	0	0	0	0	0	0	0	0	0		0	0	1	0	0	0	0	0	0
Plot07		0	0	1	0	0	0	0	0	0	0	0	0		0	0	0	0	0	0	0	0	0	0	0	0		0	0	0	0	0	0	0	0	0	0	0	0		0	0	0	0	0	0	0	0	0
Plot07		0	0	0	0	0	0	0	0	0	0	0	0		0	0	0	0	0	0	0	0	0	0	0	0		0	0	0	0	0	0	0	0	0	0	0	0		0	0	1	0	0	0	0	0	0
Plot07		0	0	1	0	0	0	0	0	0	0	0	0		0	0	0	0	0	0	0	0	0	0	0	0		0	0	0	0	0	0	0	0	0	0	0	0		0	0	0	0	0	0	0	0	0
Plot07		0	1	0	0	0	0	0	0	0	0	0	0		0	0	0	0	0	0	0	0	0	0	0	0		0	0	0	0	0	0	0	0	0	0	0	0		0	0	0	0	0	0	0	0	0
Plot07		0	0	0	0	0	0	0	0	0	0	0	0		0	0	0	0	0	0	0	0	0	0	0	0		0	0	0	0	0	0	0	0	0	0	0	0		0	0	0	0	0	0	0	0	0
Plot07		1	0	0	0	0	0	0	0	0	0	0	0		0	0	0	0	0	0	0	0	0	0	0	0		0	0	0	0	0	0	0	0	0	0	0	0		0	0	0	0	0	0	0	0	0
Plot07		0	0	0	0	0	0	0	0	0	0	0	0		0	0	0	0	0	0	0	0	0	0	0	0		0	0	0	0	0	0	0	0	0	0	0	0		0	0	0	0	0	0	0	0	0
Plot07		0	0	0	0	0	0	0	0	0	0	0	0		0	0	0	0	0	0	0	0	0	0	0	0		0	0	0	0	0	0	0	0	0	0	0	0		0	0	0	0	0	0	0	0	0
Plot07		0	0	0	0	0	0	0	0	0	0	0	0		0	0	0	0	0	0	0	0	0	0	0	0		0	0	0	0	0	0	0	0	0	0	0	0		0	1	0	0	0	0	0	0	0
Plot07		1	0	0	0	0	0	0	0	0	0	0	0		0	0	0	0	0	0	0	0	0	0	0	0		0	0	0	0	0	0	0	0	0	0	0	0		0	0	0	0	0	0	0	0	0
Plot07		#VALUE!	0	0	0	0	0	0	0	0	0	0	0		0	0	0	0	0	0	0	0	0	0	0	0		0	0	0	0	0	0	0	0	0	0	0	0		0	0	0	0	0	0	0	0	0
Plot07		1	0	0	0	0	0	0	0	0	0	0	0		0	0	0	0	0	0	0	0	0	0	0	0		0	0	0	0	0	0	0	0	0	0	0	0		0	0	1	0	0	0	0	0	0
Plot07		0	0	0	0	0	0	0	0	0	0	0	0		0	0	0	0	0	0	0	0	0	0	0	0		0	0	0	0	0	0	0	0	0	0	0	0		0	0	0	0	0	0	0	0	0
Plot07		0	0	0	0	0	0	0	0	0	0	0	0		0	0	0	0	0	0	0	0	0	0	0	0		0	0	0	0	0	0	0	0	0	0	0	0		0	0	0	0	0	0	0	0	0
Plot07		0	0	0	0	0	0	0	0	0	0	0	0		0	0	0	0	0	0	0	0	0	0	0	0		0	0	0	0	0	0	0	0	0	0	0	0		0	0	0	0	0	0	0	0	0
Plot07		1	0	0	0	0	0	0	0	0	0	0	0		0	0	0	0	0	0	0	0	0	0	0	0		0	0	0	0	0	0	0	0	0	0	0	0		0	0	1	0	0	0	0	0	0
Plot07		0	0	0	0	0	0	0	0	0	0	0	0		0	1	0	0	0	0	0	0	0	0	0	0		0	0	0	0	0	0	0	0	0	0	0	0		0	0	0	0	0	0	0	0	0
Plot07		0	1	0	0	0	0	0	0	0	0	0	0		0	0	0	0	0	0	0	0	0	0	0	0		0	0	0	0	0	0	0	0	0	0	0	0		0	0	0	0	0	0	0	0	0
Plot07		0	0	0	0	0	0	0	0	0	0	0	0		0	0	0	0	0	0	0	0	0	0	0	0		0	0	0	0	0	0	0	0	0	0	0	0		0	0	0	0	0	0	0	0	0
Plot07		1	0	0	0	0	0	0	0	0	0	0	0		0	0	0	0	0	0	0	0	0	0	0	0		0	0	0	0	0	0	0	0	0	0	0	0		0	0	0	0	0	0	0	0	0
Plot07		0	0	0	0	0	0	0	0	0	0	0	0		0	0	0	0	0	0	0	0	0	0	0	0		0	0	0	0	0	0	0	0	0	0	0	0		0	0	0	0	0	0	0	0	0
Plot07		0	0	0	0	0	0	0	0	0	0	0	0		0	0	0	0	0	0	0	0	0	0	0	0		0	0	0	0	0	0	0	0	0	0	0	0		0	0	0	0	0	0	0	0	0
Plot07		0	0	0	0	0	0	0	0	0	0	0	0		0	0	0	0	0	0	0	0	0	0	0	0		0	0	0	0	0	0	0	0	0	0	0	0		0	0	0	0	0	0	0	0	0
Plot07		0	0	0	0	0	0	0	0	0	0	0	0		0	0	0	0	0	0	0	0	0	0	0	0		0	0	0	0	0	0	0	0	0	0	0	0		0	0	0	0	0	0	0	0	0
Plot07		0	0	0	0	0	0	0	0	0	0	0	0		0	0	0	0	0	0	0	0	0	0	0	0		0	0	0	0	0	0	0	0	0	0	0	0		0	0	1	0	0	0	0	0	0
Plot07		0	0	0	0	0	0	0	0	0	0	0	0		0	0	0	0	0	0	0	0	0	0	0	0		0	0	0	0	0	0	0	0	0	0	0	0		0	0	0	0	0	0	0	0	0
Plot07		0	0	0	0	0	0	0	0	0	0	0	0		0	0	0	0	0	0	0	0	0	0	0	0		0	0	0	0	0	0	0	0	0	0	0	0		0	0	0	0	0	0	0	0	0
Plot07		0	0	0	0	0	0	0	0	0	0	0	0		1	0	0	0	0	0	0	0	0	0	0	0		0	0	0	0	0	0	0	0	0	0	0	0		0	0	0	0	0	0	0	0	0
Plot07		0	0	0	0	0	0	0	0	0	0	0	0		0	0	0	0	0	0	0	0	0	0	0	0		0	0	0	0	0	0	0	0	0	0	0	0		0	0	0	0	0	0	0	0	0
Plot07		0	0	0	0	0	0	0	0	0	0	0	0		0	0	0	0	0	0	0	0	0	0	0	0		0	0	0	0	0	0	0	0	0	0	0	0		0	0	0	0	0	0	0	0	0
Plot07		0	0	0	0	0	0	0	0	0	0	0	0		0	0	0	0	0	0	0	0	0	0	0	0		0	0	0	0	0	0	0	0	0	0	0	0		0	0	0	0	0	0	0	0	0
Plot07		0	0	0	0	0	0	0	0	0	0	0	0		0	0	0	0	0	0	0	0	0	0	0	0		0	0	0	0	0	0	0	0	0	0	0	0		0	1	0	0	0	0	0	0	0
Plot07		0	0	0	0	0	0	0	0	0	0	0	0		0	0	0	0	0	0	0	0	0	0	0	0		0	0	0	0	0	0	0	0	0	0	0	0		0	0	0	0	0	0	0	0	0
Plot07		0	0	0	0	0	0	0	0	0	0	0	0		0	0	0	0	0	0	0	0	0	0	0	0		0	0	0	0	0	0	0	0	0	0	0	0		0	0	0	0	0	0	0	0	0
Plot07		0	0	0	0	0	0	0	0	0	0	0	0		0	0	0	0	0	0	0	0	0	0	0	0		0	0	0	0	0	0	0	0	0	0	0	0		0	0	0	0	0	0	0	0	0
Plot07		0	0	0	0	0	0	1	0	0	0	0	0		0	0	0	0	0	0	0	0	0	0	0	0		0	0	0	0	0	0	0	0	0	0	0	0		0	0	0	0	0	0	0	0	0
Plot07		0	0	0	0	0	0	3	0	-3	0	0	0		0	0	0	0	0	0	0	0	0	0	0	0		0	0	0	0	0	0	0	0	0	0	0	0		0	0	0	0	0	0	0	0	0
Plot07		0	0	0	0	0	0	1	0	0	0	0	0		0	0	0	0	0	0	0	0	0	0	0	0		0	0	0	0	0	0	0	0	0	0	0	0		0	0	0	0	0	0	0	0	0
Plot07		0	0	0	0	0	0	8	0	-8	0	0	0		0	0	0	0	0	0	0	0	0	0	0	0		0	0	0	0	0	0	0	0	0	0	0	0		0	0	0	0	0	0	0	0	0
Plot07		0	0	0	0	0	0	0	1	0	0	0	0		0	0	0	0	0	0	0	0	0	0	0	0		0	0	0	0	0	0	0	0	0	0	0	0		0	0	0	0	0	0	0	0	0
Plot07		0	0	0	0	0	0	1	0	0	0	0	0		0	0	0	0	0	0	0	0	0	0	0	0		0	0	0	0	0	0	0	0	0	0	0	0		0	0	0	0	0	0	0	0	0
Plot07		0	0	0	0	0	0	4	0	-4	0	0	0		0	0	0	0	0	0	0	0	0	0	0	0		0	0	0	0	0	0	0	0	0	0	0	0		0	0	0	0	0	0	0	0	0
Plot07		0	0	0	0	0	0	3	0	-3	0	0	0		0	0	0	0	0	0	0	0	0	0	0	0		0	0	0	0	0	0	0	0	0	0	0	0		0	0	0	0	0	0	0	0	0
Plot07		0	0	0	0	0	0	1	0	0	0	0	0		0	0	0	0	0	0	0	0	0	0	0	0		0	0	0	0	0	0	0	0	0	0	0	0		0	0	0	0	0	0	0	0	0
Plot07		0	0	0	0	0	0	2	0	-2	0	0	0		0	0	0	0	0	0	0	0	0	0	0	0		0	0	0	0	0	0	0	0	0	0	0	0		0	0	0	0	0	0	0	0	0
Plot07		0	0	0	0	0	0	1	0	0	0	0	0		0	0	0	0	0	0	0	0	0	0	0	0		0	0	0	0	0	0	0	0	0	0	0	0		0	0	0	0	0	0	0	0	0
Plot07		0	0	0	0	0	0	1	0	0	0	0	0		0	0	0	0	0	0	0	0	0	0	0	0		0	0	0	0	0	0	0	0	0	0	0	0		0	0	0	0	0	0	0	0	0
Plot07		0	0	0	0	0	0	1	0	0	0	0	0		0	0	0	0	0	0	0	0	0	0	0	0		0	0	0	0	0	0	0	0	0	0	0	0		0	0	0	0	0	0	0	0	0
Plot07		0	0	0	0	0	0	0	1	0	0	0	0		0	0	0	0	0	0	0	0	0	0	0	0		0	0	0	0	0	0	0	0	0	0	0	0		0	0	0	0	0	0	0	0	0
Plot07		0	0	0	0	0	0	1	0	0	0	0	0		0	0	0	0	0	0	0	0	0	0	0	0		0	0	0	0	0	0	0	0	0	0	0	0		0	0	0	0	0	0	0	0	0
Plot07		0	0	0	0	0	0	1	0	0	0	0	0		0	0	0	0	0	0	0	0	0	0	0	0		0	0	0	0	0	0	0	0	0	0	0	0		0	0	0	0	0	0	0	0	0
Plot07		0	0	0	0	0	0	1	0	0	0	0	0		0	0	0	0	0	0	0	0	0	0	0	0		0	0	0	0	0	0	0	0	0	0	0	0		0	0	0	0	0	0	0	0	0
Plot07		0	0	0	0	0	0	0	1	0	0	0	0		0	0	0	0	0	0	0	0	0	0	0	0		0	0	0	0	0	0	0	0	0	0	0	0		0	0	0	0	0	0	0	0	0
Plot07		0	0	0	0	0	0	1	0	0	0	0	0		0	0	0	0	0	0	0	0	0	0	0	0		0	0	0	0	0	0	0	0	0	0	0	0		0	0	0	0	0	0	0	0	0
Plot07		0	0	0	0	0	0	0	1	0	0	0	0		0	0	0	0	0	0	0	0	0	0	0	0		0	0	0	0	0	0	0	0	0	0	0	0		0	0	0	0	0	0	0	0	0
Plot07		0	0	0	0	0	0	1	0	0	0	0	0		0	0	0	0	0	0	0	0	0	0	0	0		0	0	0	0	0	0	0	0	0	0	0	0		0	0	0	0	0	0	0	0	0
Plot07		0	0	0	0	0	0	1	0	0	0	0	0		0	0	0	0	0	0	0	0	0	0	0	0		0	0	0	0	0	0	0	0	0	0	0	0		0	0	0	0	0	0	0	0	0
Plot07		0	0	0	0	0	0	0	1	0	0	0	0		0	0	0	0	0	0	0	0	0	0	0	0		0	0	0	0	0	0	0	0	0	0	0	0		0	0	0	0	0	0	0	0	0
Plot07		0	0	0	0	0	0	0	1	0	0	0	0		0	0	0	0	0	0	0	0	0	0	0	0		0	0	0	0	0	0	0	0	0	0	0	0		0	0	0	0	0	0	0	0	0
Plot07		0	0	0	0	0	0	0	3	-3	0	0	0		0	0	0	0	0	0	0	0	0	0	0	0		0	0	0	0	0	0	0	0	0	0	0	0		0	0	0	0	0	0	0	0	0
Plot07		0	0	0	0	0	0	1	0	0	0	0	0		0	0	0	0	0	0	0	0	0	0	0	0		0	0	0	0	0	0	0	0	0	0	0	0		0	0	0	0	0	0	0	0	0
Plot07		0	0	0	0	0	0	1	0	0	0	0	0		0	0	0	0	0	0	0	0	0	0	0	0		0	0	0	0	0	0	0	0	0	0	0	0		0	0	0	0	0	0	0	0	0
Plot07		0	0	0	0	0	0	1	0	0	0	0	0		0	0	0	0	0	0	0	0	0	0	0	0		0	0	0	0	0	0	0	0	0	0	0	0		0	0	0	0	0	0	0	0	0
Plot07		0	0	0	0	0	0	0	1	0	0	0	0		0	0	0	0	0	0	0	0	0	0	0	0		0	0	0	0	0	0	0	0	0	0	0	0		0	0	0	0	0	0	0	0	0
Plot07		0	0	0	0	0	0	1	0	0	0	0	0		0	0	0	0	0	0	0	0	0	0	0	0		0	0	0	0	0	0	0	0	0	0	0	0		0	0	0	0	0	0	0	0	0
Plot07		0	0	0	0	0	0	1	0	0	0	0	0		0	0	0	0	0	0	0	0	0	0	0	0		0	0	0	0	0	0	0	0	0	0	0	0		0	0	0	0	0	0	0	0	0
Plot07		0	0	0	0	0	0	1	0	0	0	0	0		0	0	0	0	0	0	0	0	0	0	0	0		0	0	0	0	0	0	0	0	0	0	0	0		0	0	0	0	0	0	0	0	0
Plot07		0	0	0	0	0	0	1	0	0	0	0	0		0	0	0	0	0	0	0	0	0	0	0	0		0	0	0	0	0	0	0	0	0	0	0	0		0	1	0	0	0	0	0	0	0
Plot07		0	0	0	0	0	0	0	0	0	1	0	0		0	0	0	0	0	0	0	0	0	0	0	0		0	0	0	0	0	0	0	0	0	0	0	0		0	0	0	0	0	0	0	0	0
Plot07		0	0	0	0	0	0	0	1	0	0	0	0		0	0	0	0	0	0	0	0	0	0	0	0		0	0	0	0	0	0	0	0	0	0	0	0		0	0	0	0	0	0	0	0	0
Plot07		0	0	0	0	0	0	1	0	0	0	0	0		0	0	0	0	0	0	0	0	0	0	0	0		0	0	0	0	0	0	0	0	0	0	0	0		0	0	0	0	0	0	0	0	0
Plot08		0	0	0	0	0	0	0	0	0	0	0	0		0	0	0	0	0	0	0	0	0	0	0	0		0	0	0	0	0	0	0	0	0	0	0	0		0	0	0	0	0	0	0	0	0
Plot08		0	0	0	0	0	0	0	0	0	0	0	0		0	0	0	0	0	0	0	0	0	0	0	0		0	0	0	0	0	0	0	0	0	0	0	0		0	0	0	0	0	0	0	0	0
Plot08		0	0	0	0	0	0	0	0	0	0	0	0		0	0	0	0	0	0	0	0	0	0	1	0		0	0	0	0	0	0	0	0	0	0	0	0		0	0	0	0	0	0	0	0	0
Plot08		0	0	0	0	0	0	0	0	0	0	0	0		0	0	0	0	0	0	0	0	0	0	0	0		0	0	0	0	0	0	0	0	0	0	0	0		0	0	0	0	0	0	0	0	0
Plot08		0	0	0	0	0	0	0	0	0	0	0	0		0	0	0	0	0	0	0	0	0	0	0	0		0	0	0	0	0	0	0	0	0	0	0	0		0	0	0	0	0	0	0	0	0
Plot08		0	0	0	0	0	0	0	0	0	0	0	0		0	0	0	0	0	0	0	0	0	0	0	0		0	0	0	0	0	0	0	0	0	0	0	0		0	0	0	0	0	0	0	0	0
Plot08		0	0	0	0	0	0	0	0	0	0	0	0		0	0	0	0	0	0	0	0	0	0	0	0		0	0	0	0	0	0	0	0	0	0	0	0		0	0	0	0	0	0	0	0	0
Plot08		0	0	0	0	0	0	0	0	0	0	0	0		0	0	0	0	0	0	0	0	0	0	0	0		0	0	0	0	0	0	0	0	0	0	0	0		0	0	0	0	0	0	0	0	0
Plot08		0	0	0	0	0	0	0	0	0	0	0	0		0	0	0	0	0	0	0	0	0	0	0	0		0	0	0	0	0	0	0	0	0	0	0	0		0	0	0	0	0	0	0	0	0
Plot08		0	0	0	0	0	0	0	0	0	0	0	0		0	0	0	0	0	0	0	0	0	0	0	0		0	0	0	0	0	0	0	0	0	0	0	0		0	0	0	0	0	0	0	0	0
Plot08		0	0	0	0	0	0	0	0	0	0	0	0		0	0	0	0	0	0	0	0	0	0	0	0		0	0	0	0	0	0	0	0	0	0	0	0		0	0	0	0	0	0	0	0	0
Plot08		0	0	0	0	0	0	0	0	0	0	0	0		0	0	0	0	0	0	0	0	0	0	0	0		0	0	0	0	0	0	0	0	0	0	0	0		0	0	0	0	0	0	0	0	0
Plot08		0	0	0	0	0	0	0	0	0	0	0	0		0	0	0	0	0	0	0	0	0	0	0	0		0	0	0	0	0	0	0	0	0	0	0	0		0	0	0	0	0	0	0	0	0
Plot08		0	0	0	0	0	0	0	0	0	0	0	0		0	0	0	0	0	0	0	0	0	0	0	0		0	0	0	0	0	0	0	0	0	0	0	0		0	0	0	0	0	0	0	0	0
Plot08		#VALUE!	#VALUE!	#VALUE!	#VALUE!	#VALUE!	#VALUE!	#VALUE!	#VALUE!	0	0	0	0		0	0	0	0	0	0	0	0	0	0	0	0		0	0	0	0	0	0	0	0	0	0	0	0		0	0	0	0	0	0	0	0	0
Plot08		0	0	0	0	0	0	0	0	0	0	0	0		0	0	0	0	0	0	0	0	0	0	0	0		0	0	0	0	0	0	0	0	0	0	0	0		0	0	0	0	0	0	0	0	0
Plot08		0	0	0	0	0	0	0	0	0	0	0	0		0	0	0	0	0	0	0	0	0	0	0	0		0	0	0	0	0	0	0	0	0	0	0	0		0	0	0	0	0	0	0	0	0
Plot08		0	0	0	0	0	0	0	0	0	0	0	0		0	0	0	0	0	0	0	0	0	0	0	0		0	0	0	0	0	0	0	0	0	0	0	0		0	0	0	0	0	0	0	0	0
Plot08		0	0	0	0	0	0	0	0	0	0	0	0		0	0	0	0	0	0	0	0	0	0	0	0		0	0	0	0	0	0	0	0	0	0	0	0		0	0	1	0	0	0	0	0	0
Plot08		0	0	0	0	0	0	0	0	0	0	0	0		0	0	0	0	0	0	0	0	0	0	0	0		0	0	0	0	0	0	0	0	0	0	0	0		0	0	0	0	0	0	0	0	0
Plot08		0	0	0	0	0	0	0	0	0	0	0	0		0	0	0	0	0	0	0	0	0	0	0	0		0	0	0	0	0	0	0	0	0	0	0	0		1	0	0	0	0	0	0	0	0
Plot08		0	0	0	0	0	0	0	0	0	0	0	0		0	0	0	0	0	0	0	0	0	0	0	0		0	0	0	0	0	0	0	0	0	0	0	0		0	0	0	0	0	0	0	0	0
Plot08		0	0	0	0	0	0	0	0	0	0	0	0		0	0	0	0	0	0	0	0	0	0	0	0		0	0	0	0	0	0	0	0	0	0	0	0		0	0	0	0	0	0	0	0	0
Plot08		0	0	0	0	0	0	0	0	0	0	0	0		0	0	0	0	0	0	0	0	0	0	0	0		0	0	0	0	0	0	0	0	0	0	0	0		0	0	0	0	0	0	0	0	0
Plot08		0	0	0	0	0	0	0	0	0	0	0	0		0	0	0	0	0	0	0	0	0	0	0	0		0	0	0	0	0	0	0	0	0	0	0	0		0	0	0	0	0	0	0	0	0
Plot08		0	0	0	0	0	0	0	0	0	0	0	0		#VALUE!	0	0	0	0	0	0	0	1	0	0	0		0	0	0	0	0	0	0	0	0	0	0	0		0	0	0	0	0	0	0	0	0
Plot08		0	0	0	0	0	0	0	0	0	0	0	0		0	0	0	0	0	0	0	0	0	0	0	0		0	0	0	0	0	0	0	0	0	0	0	0		0	0	0	0	0	0	0	0	0
Plot08		0	0	0	0	0	0	0	0	0	0	0	0		0	0	0	0	0	0	0	0	0	0	0	0		0	0	0	0	0	0	0	0	0	0	0	0		0	0	0	0	0	0	0	0	0
Plot08		0	0	0	0	0	0	0	0	0	0	0	0		0	0	0	0	0	0	0	0	0	0	0	0		0	0	0	0	0	0	0	0	0	0	0	0		0	0	0	0	0	0	0	0	0
Plot08		0	0	0	0	0	0	0	0	0	0	0	0		0	0	0	0	0	0	0	0	0	0	0	0		0	0	0	0	0	0	0	0	0	0	0	0		0	0	0	0	0	0	0	0	0
Plot08		0	0	0	0	0	0	0	0	0	0	0	0		0	0	0	0	0	0	0	0	0	0	0	0		0	0	0	0	0	0	0	0	0	0	0	0		0	0	0	0	0	0	0	0	0
Plot08		0	0	0	0	0	0	0	0	0	0	0	0		0	0	0	0	0	0	0	0	0	0	0	0		0	0	0	0	0	0	0	0	0	0	0	0		0	0	0	0	0	0	0	0	0
Plot08		0	0	0	0	1	0	0	0	0	0	0	0		0	0	0	0	0	0	0	0	0	0	0	0		0	0	0	0	0	0	0	0	0	0	0	0		1	0	0	0	0	0	0	0	0
Plot08		0	0	0	0	0	0	0	0	0	0	0	0		0	0	0	0	0	0	0	0	0	0	0	0		0	0	0	0	0	0	0	0	0	0	0	0		0	0	0	0	0	0	0	0	0
Plot08		0	0	0	0	0	0	0	0	0	0	0	0		0	0	0	0	0	0	0	0	0	0	0	0		0	0	0	0	0	0	0	0	0	0	0	0		0	0	0	0	0	0	0	0	0
Plot08		0	0	0	0	0	0	0	0	0	0	0	0		0	0	0	0	0	0	0	0	0	0	0	0		0	0	0	0	0	0	0	0	0	0	0	0		0	0	0	0	0	0	0	0	0
Plot08		0	0	0	0	0	0	0	0	0	0	0	0		0	0	0	0	0	0	0	0	0	0	0	0		0	0	0	0	0	0	0	0	0	0	0	0		0	0	0	0	0	0	0	0	0
Plot08		0	0	0	0	0	0	0	0	0	0	0	0		0	0	0	0	0	0	0	0	0	0	0	0		0	0	0	0	0	0	0	0	0	0	0	0		0	0	0	0	0	0	0	0	0
Plot08		1	0	0	0	0	0	0	0	0	0	0	0		0	0	0	0	0	0	0	0	0	0	0	0		0	0	0	0	0	0	0	0	0	0	0	0		0	0	0	0	0	0	0	0	0
Plot08		1	0	0	0	0	0	0	0	0	0	0	0		0	0	0	0	0	0	0	0	0	0	0	0		0	0	0	0	0	0	0	0	0	0	0	0		0	0	0	0	0	0	0	0	0
Plot08		0	0	0	0	0	0	0	0	0	0	0	0		0	0	0	0	0	0	1	0	0	0	0	0		0	0	0	0	0	0	0	0	0	0	0	0		0	0	0	0	0	0	0	0	0
Plot08		0	0	0	0	0	0	0	0	0	0	0	0		0	0	0	0	0	0	0	0	0	0	0	0		0	0	0	0	0	0	0	0	0	0	0	0		0	0	0	0	0	0	0	0	0
Plot08		0	0	0	0	0	0	0	0	0	0	0	0		0	0	0	0	0	0	0	0	0	0	0	0		0	0	0	0	0	0	0	0	0	0	0	0		0	0	0	0	0	0	0	0	0
Plot08		0	0	0	0	0	0	0	0	0	0	0	0		0	0	0	0	0	0	0	0	0	0	0	0		0	0	0	0	0	0	0	0	0	0	0	0		0	0	0	0	0	0	0	0	0
Plot08		0	0	0	0	0	0	0	0	0	0	0	0		0	0	0	0	0	0	0	0	0	0	0	0		0	0	0	0	0	0	0	0	0	0	0	0		0	1	0	0	0	0	0	0	0
Plot08		0	0	0	0	0	0	0	0	0	0	0	0		0	0	0	0	0	0	0	0	0	0	0	0		0	0	0	0	0	0	0	0	0	0	0	0		0	0	0	0	0	0	0	0	0
Plot08		0	0	0	0	0	0	0	0	0	0	0	0		0	0	0	0	0	0	0	0	0	0	0	0		0	0	0	0	0	0	0	0	0	0	0	0		0	0	0	0	0	0	0	0	0
Plot08		0	0	0	0	0	0	0	0	0	0	0	0		0	0	0	0	0	0	0	0	0	0	0	0		0	0	0	0	0	0	0	0	0	0	0	0		0	0	0	0	0	0	0	0	0
Plot08		0	0	0	0	0	0	0	0	0	0	0	0		0	0	0	0	0	0	0	0	0	0	0	0		0	0	0	0	0	0	0	0	0	0	0	0		0	0	0	0	0	0	0	0	0
Plot08		0	0	0	0	0	0	0	0	0	0	0	0		0	0	0	0	0	0	0	0	0	0	0	0		0	0	0	0	0	0	0	0	0	0	0	0		0	0	0	0	0	0	0	0	0
Plot08		0	0	0	0	0	0	0	0	0	0	0	0		0	0	0	0	0	0	0	0	0	0	0	0		0	0	0	0	0	0	0	0	0	0	0	0		0	0	0	0	0	0	0	0	0
Plot08		0	0	0	0	0	0	0	0	0	0	0	0		0	0	0	0	0	0	0	0	0	0	0	0		0	0	0	0	0	0	0	0	0	0	0	0		0	0	0	0	0	0	0	0	0
Plot08		0	0	0	0	0	0	0	0	0	0	0	0		0	0	0	0	0	0	0	0	0	0	0	0		0	0	0	0	0	0	0	0	0	0	0	0		1	0	0	0	0	0	0	0	0
Plot08		0	0	0	0	0	0	0	0	0	0	0	0		0	0	0	0	0	0	0	0	0	0	0	0		0	0	0	0	0	0	0	0	0	0	0	0		1	0	0	0	0	0	0	0	0
Plot08		0	0	0	0	0	0	0	0	0	0	0	0		0	0	0	0	0	0	0	0	0	0	0	0		0	0	0	0	0	0	0	0	0	0	0	0		0	0	0	0	0	0	0	0	0
Plot08		0	0	0	0	0	0	0	0	0	0	0	0		0	0	0	0	0	0	0	0	0	0	0	0		0	0	0	0	0	0	0	0	0	0	0	0		0	0	0	0	0	0	0	0	0
Plot08		0	0	0	0	0	0	0	0	0	0	0	0		0	0	0	0	0	0	0	0	0	0	0	0		0	0	0	0	0	0	0	0	0	0	0	0		0	0	0	0	0	0	0	0	0
Plot08		0	0	0	0	0	0	0	0	0	0	0	0		0	0	0	0	0	0	0	0	0	0	0	0		0	0	0	0	0	0	0	0	0	0	0	0		0	0	0	0	0	0	0	0	0
Plot08		1	0	0	0	0	0	0	0	0	0	0	0		0	0	0	0	0	0	0	0	0	0	0	0		0	0	0	0	0	0	0	0	0	0	0	0		0	0	0	0	0	0	0	0	0
Plot08		1	0	0	0	0	0	0	0	0	0	0	0		0	0	0	0	0	0	0	0	0	0	0	0		0	0	0	0	0	0	0	0	0	0	0	0		0	0	0	0	0	0	0	0	0
Plot08		0	0	1	0	0	0	0	0	0	0	0	0		0	0	0	0	0	0	0	0	0	0	0	0		0	0	0	0	0	0	0	0	0	0	0	0		0	0	0	0	0	0	0	0	0
Plot08		0	0	1	0	0	0	0	0	0	0	0	0		0	0	0	0	0	0	0	0	0	0	0	0		0	0	0	0	0	0	0	0	0	0	0	0		0	0	0	0	0	0	0	0	0
Plot08		0	0	0	0	0	0	0	0	0	0	0	0		0	0	0	0	0	0	0	0	0	0	0	0		0	0	0	0	0	0	0	0	0	0	0	0		1	0	0	0	0	0	0	0	0
Plot08		1	0	0	0	0	0	0	0	0	0	0	0		0	0	0	0	0	0	0	0	0	0	0	0		0	0	0	0	0	0	0	0	0	0	0	0		0	0	0	0	0	0	0	0	0
Plot08		0	0	0	0	0	0	0	0	0	0	0	0		0	0	0	0	0	0	0	0	0	0	0	0		0	0	0	0	0	0	0	0	0	0	0	0		0	0	0	0	0	0	0	0	0
Plot08		0	0	0	0	0	0	0	0	0	0	0	0		0	0	0	0	0	0	0	0	0	0	0	0		0	0	0	0	0	0	0	0	0	0	0	0		0	0	0	0	0	0	0	0	0
Plot08		0	0	0	0	0	0	0	0	0	0	0	0		0	0	0	0	0	0	0	0	0	0	0	0		0	0	0	0	0	0	0	0	0	0	0	0		0	0	0	0	0	0	0	0	0
Plot08		0	0	0	0	0	0	0	0	0	0	0	0		0	0	0	0	0	0	0	0	0	0	0	0		0	0	0	0	0	0	0	0	0	0	0	0		0	0	0	0	0	0	0	0	0
Plot08		0	0	0	0	0	0	0	0	0	0	0	0		0	0	0	0	0	0	0	0	0	0	0	0		0	0	0	0	0	0	0	0	0	0	0	0		0	0	0	0	0	0	0	0	0
Plot08		0	0	1	0	0	0	0	0	0	0	0	0		0	0	0	0	0	0	0	0	0	0	0	0		0	0	0	0	0	0	0	0	0	0	0	0		0	0	0	0	0	0	0	0	0
Plot08		0	0	0	0	0	0	0	0	0	0	0	0		0	0	0	0	0	0	0	0	0	0	0	0		0	0	0	0	0	0	0	0	0	0	0	0		0	0	0	0	0	0	0	0	0
Plot08		0	0	0	0	0	0	0	0	0	0	0	0		0	0	0	0	0	0	0	0	0	0	0	0		0	0	0	0	0	0	0	0	0	0	0	0		0	0	0	0	0	0	0	0	0
Plot08		1	0	0	0	0	0	0	0	0	0	0	0		0	0	0	0	0	0	0	0	0	0	0	0		0	0	0	0	0	0	0	0	0	0	0	0		0	0	0	0	0	0	0	0	0
Plot08		1	0	0	0	0	0	0	0	0	0	0	0		0	0	0	0	0	0	0	0	0	0	0	0		0	0	0	0	0	0	0	0	0	0	0	0		0	0	0	0	0	0	0	0	0
Plot08		0	0	0	0	0	0	0	0	0	0	0	0		0	0	0	0	0	0	0	0	0	0	0	0		0	0	0	0	0	0	0	0	0	0	0	0		0	0	0	0	0	0	0	0	0
Plot08		0	0	0	0	0	0	0	0	0	0	0	0		0	0	0	0	0	0	0	0	0	0	0	0		0	0	0	0	0	0	0	0	0	0	0	0		0	0	0	0	0	0	0	0	0
Plot08		0	1	0	0	0	0	0	0	0	0	0	0		0	0	0	0	0	0	0	0	0	0	0	0		0	0	0	0	0	0	0	0	0	0	0	0		0	0	0	0	0	0	0	0	0
Plot08		0	0	0	0	0	0	0	0	0	0	0	0		0	0	0	0	0	0	0	0	0	0	0	0		0	0	0	0	0	0	0	0	0	0	0	0		0	0	0	0	0	0	0	0	0
Plot08		0	1	0	0	0	0	0	0	0	0	0	0		0	0	0	0	0	0	0	0	0	0	0	0		0	0	0	0	0	0	0	0	0	0	0	0		0	0	0	0	0	0	0	0	0
Plot08		0	0	0	0	0	0	0	0	0	0	0	0		0	0	0	0	0	0	0	0	0	0	0	0		0	0	0	0	0	0	0	0	0	0	0	0		0	0	0	0	0	0	0	0	0
Plot08		0	0	0	0	0	0	0	0	0	0	0	0		0	0	0	0	0	0	0	0	0	0	0	0		0	0	0	0	0	0	0	0	0	0	0	0		0	0	0	0	0	0	0	0	0
Plot08		0	0	0	0	0	0	0	0	0	0	0	0		0	0	0	0	0	0	0	0	0	0	0	0		0	0	0	0	0	0	0	0	0	0	0	0		0	0	0	0	0	0	0	0	0
Plot08		0	0	0	0	0	0	0	0	0	0	0	0		0	0	0	0	0	0	0	0	0	0	0	0		0	0	0	0	0	0	0	0	0	0	0	0		0	0	0	0	0	0	0	0	0
Plot08		0	0	0	0	0	0	0	0	0	0	0	0		0	0	0	0	0	0	0	0	0	0	0	0		0	0	0	0	0	0	0	0	0	0	0	0		0	0	0	0	0	0	0	0	0
Plot08		0	0	0	0	0	0	0	0	0	0	0	0		0	0	0	0	0	0	0	0	0	0	0	0		0	0	0	0	0	0	0	0	0	0	0	0		0	0	0	0	0	0	0	0	0
Plot08		1	0	0	0	0	0	0	0	0	0	0	0		0	0	0	0	0	0	0	0	0	0	0	0		0	0	0	0	0	0	0	0	0	0	0	0		0	0	0	0	0	0	0	0	0
Plot08		0	0	0	0	0	0	0	0	0	0	0	0		0	0	0	0	0	0	0	0	0	0	0	0		0	0	0	0	0	0	0	0	0	0	0	0		0	0	0	0	0	0	0	0	0
Plot08		0	0	0	0	0	0	0	0	0	0	0	0		0	0	0	0	0	0	0	0	0	0	0	0		0	0	0	0	0	0	0	0	0	0	0	0		0	0	0	0	0	0	0	0	0
Plot08		0	0	0	0	0	0	0	0	0	0	0	0		0	0	0	0	0	0	0	0	0	0	0	0		0	0	0	0	0	0	0	0	0	0	0	0		0	0	0	0	0	0	0	0	0
Plot08		0	0	0	0	0	0	0	0	0	0	0	0		0	0	0	0	0	0	0	0	0	0	0	0		0	0	0	0	0	0	0	0	0	0	0	0		0	0	0	0	0	0	0	0	0
Plot08		0	0	0	0	0	0	0	0	0	0	0	0		0	0	0	0	0	0	0	0	0	0	0	0		0	0	0	0	0	0	0	0	0	0	0	0		0	0	0	0	0	0	0	0	0
Plot08		0	0	0	0	0	0	0	0	0	0	0	0		0	0	0	0	0	0	0	0	0	0	0	0		0	0	0	0	0	0	0	0	0	0	0	0		0	0	0	0	0	0	0	0	0
Plot08		0	0	0	0	0	0	0	0	0	0	0	0		0	0	0	0	0	0	0	0	0	0	0	0		0	0	0	0	0	0	0	0	0	0	0	0		0	0	0	0	0	0	0	0	0
Plot08		0	0	0	0	0	0	0	0	0	2	0	0		0	0	0	0	0	0	0	0	0	0	0	0		0	0	0	0	0	0	0	0	0	0	0	0		0	0	0	0	0	0	0	0	0
Plot09		0	0	0	0	0	0	0	0	0	0	0	0		0	0	0	0	0	0	0	0	0	0	0	0		0	0	0	0	0	0	0	0	0	0	0	0		0	0	0	0	0	0	0	0	0
Plot09		0	0	0	0	0	0	0	0	0	0	0	0		0	0	0	0	0	0	0	0	0	0	0	0		0	0	0	0	0	0	0	0	0	0	0	0		0	0	0	0	0	0	0	0	0
Plot09		0	0	0	0	0	0	0	0	0	0	0	0		0	0	0	0	0	0	0	0	0	0	0	0		0	0	0	0	0	0	0	0	0	0	0	0		0	0	0	0	0	0	0	0	0
Plot09		0	0	0	0	0	0	0	0	0	0	0	0		0	0	0	0	0	0	0	0	0	0	0	0		0	0	0	0	0	0	0	0	0	0	0	0		0	0	0	0	0	0	0	0	0
Plot09		0	0	0	0	0	0	0	0	0	0	0	0		0	0	0	0	0	0	0	0	0	0	0	0		0	0	0	0	0	0	0	0	0	0	0	0		0	0	0	0	0	0	0	0	0
Plot09		0	0	0	0	0	0	0	0	0	0	0	0		0	0	0	0	0	0	0	0	0	0	0	0		0	0	0	0	0	0	0	0	0	0	0	0		0	0	0	0	0	0	0	0	0
Plot09		0	0	0	0	0	0	0	0	0	0	0	0		0	0	0	0	0	0	0	0	0	0	0	0		0	0	0	0	0	0	0	0	0	0	0	0		0	0	0	0	0	0	0	0	0
Plot09		0	0	0	0	0	0	0	0	0	0	0	0		0	0	0	0	0	0	0	0	0	0	0	0		0	0	0	0	0	0	0	0	0	0	0	0		0	0	0	0	0	0	0	0	0
Plot09		0	0	0	0	0	0	0	0	0	0	0	0		0	0	0	0	0	0	0	0	0	0	0	0		0	0	0	0	0	0	0	0	0	0	0	0		0	0	0	0	0	0	0	0	0
Plot09		0	0	0	0	0	0	0	0	0	0	0	0		0	0	0	0	0	0	0	0	0	0	0	0		0	0	0	0	0	0	0	0	0	0	0	0		1	0	0	0	0	0	0	0	0
Plot09		0	0	0	0	0	0	0	0	0	0	0	0		0	0	0	0	0	0	0	0	0	0	0	0		0	0	0	0	0	0	0	0	0	0	0	0		1	0	0	0	0	0	0	0	0
Plot09		0	0	0	0	0	0	0	0	0	0	0	0		0	0	0	0	0	0	0	0	0	0	0	0		0	0	0	0	0	0	0	0	0	0	0	0		0	0	0	0	0	0	0	0	0
Plot09		0	0	0	0	0	0	0	0	0	0	0	0		0	0	0	0	0	0	0	0	0	0	0	0		0	0	0	0	0	0	0	0	0	0	0	0		0	0	0	0	0	0	0	0	0
Plot09		0	0	0	0	0	0	0	0	0	0	0	0		0	0	0	0	0	0	0	0	0	0	0	0		0	0	0	0	0	0	0	0	0	0	0	0		0	0	0	0	0	0	0	0	0
Plot09		#VALUE!	#VALUE!	#VALUE!	#VALUE!	#VALUE!	#VALUE!	#VALUE!	#VALUE!	0	0	1	0		0	0	0	0	0	0	0	0	0	0	0	0		0	0	0	0	0	0	0	0	0	0	0	0		0	0	0	0	0	0	0	0	0
Plot09		0	0	0	0	0	0	0	0	0	0	0	0		0	0	0	0	0	0	0	0	0	0	0	0		0	0	0	0	0	0	0	0	0	0	0	0		0	0	0	0	0	0	0	0	0
Plot09		0	0	0	0	0	0	0	0	0	0	0	0		0	0	0	0	0	0	0	0	0	0	0	0		0	0	0	0	0	0	0	0	0	0	0	0		0	0	0	0	0	0	0	0	0
Plot09		0	0	0	0	0	0	0	0	0	0	0	0		0	0	0	0	0	0	0	0	0	0	0	0		0	0	0	0	0	0	0	0	0	0	0	0		0	0	0	0	0	0	0	0	0
Plot09		0	0	0	0	0	0	0	0	0	0	0	0		0	0	0	0	0	0	0	0	0	0	0	0		0	0	0	0	0	0	0	0	0	0	0	0		0	0	0	0	0	0	0	0	0
Plot09		0	0	0	0	0	0	0	0	0	0	0	0		0	0	0	0	0	0	0	0	0	0	0	0		0	0	0	0	0	0	0	0	0	0	0	0		0	1	0	0	0	0	0	0	0
Plot09		0	0	0	0	0	0	0	0	0	0	0	0		0	0	0	0	0	0	0	0	0	0	0	0		0	0	0	0	0	0	0	0	0	0	0	0		0	0	0	0	0	0	0	0	0
Plot09		0	0	0	0	0	0	0	0	0	0	0	0		0	0	0	0	0	0	0	0	0	1	0	0		0	0	0	0	0	0	0	0	0	0	0	0		0	0	0	0	0	0	0	0	0
Plot09		0	0	0	0	0	0	0	0	0	0	0	0		0	0	0	0	0	0	0	0	0	0	0	0		0	0	0	0	0	0	0	0	0	0	0	0		0	1	0	0	0	0	0	0	0
Plot09		0	0	0	0	0	0	0	0	0	0	0	0		0	0	0	0	0	0	0	0	0	0	0	0		0	0	0	0	0	0	0	0	0	0	0	0		0	0	0	0	0	0	0	0	0
Plot09		0	0	0	0	0	0	0	0	0	0	0	0		0	0	0	0	0	0	0	0	0	0	0	0		0	0	0	0	0	0	0	0	0	0	0	0		0	0	0	0	0	0	0	0	0
Plot09		0	0	0	0	0	0	0	0	0	0	0	0		0	0	0	0	0	0	0	0	0	0	0	0		0	0	0	0	0	0	0	0	0	0	0	0		0	0	0	0	0	0	0	0	0
Plot09		0	0	0	0	0	0	0	0	0	0	0	0		0	0	0	0	0	0	0	0	0	0	0	0		0	0	0	0	0	0	0	0	0	0	0	0		0	1	0	0	0	0	0	0	0
Plot09		0	0	0	0	0	0	0	0	0	0	0	0		0	0	0	0	0	0	0	0	0	0	0	0		0	0	0	0	0	0	0	0	0	0	0	0		0	1	0	0	0	0	0	0	0
Plot09		0	0	0	0	0	0	0	0	0	0	0	0		0	0	0	0	0	0	0	0	0	0	0	0		0	0	0	0	0	0	0	0	0	0	0	0		0	0	0	0	0	0	0	0	0
Plot09		0	0	0	0	0	0	0	0	0	0	0	0		0	0	0	0	0	0	0	0	0	0	0	0		0	0	0	0	0	0	0	0	0	0	0	0		0	1	0	0	0	0	0	0	0
Plot09		0	0	0	0	0	0	0	0	0	0	0	0		0	0	0	0	0	0	0	0	0	0	0	0		0	0	0	0	0	0	0	0	0	0	0	0		0	1	0	0	0	0	0	0	0
Plot09		0	0	0	0	0	0	0	0	0	0	0	0		0	0	0	0	0	0	0	0	0	0	0	0		0	0	0	0	0	0	0	0	0	0	0	0		0	0	0	0	0	0	0	0	0
Plot09		0	0	0	0	0	0	0	0	0	0	0	0		0	0	0	0	0	0	0	0	0	0	0	0		0	0	0	0	0	0	0	0	0	0	0	0		0	0	0	0	0	0	0	0	0
Plot09		0	0	0	0	0	0	0	0	0	0	0	0		0	0	0	0	0	0	0	0	0	0	0	0		0	0	0	0	0	0	0	0	0	0	0	0		1	0	0	0	0	0	0	0	0
Plot09		0	0	0	0	0	0	0	0	0	0	0	0		0	0	0	0	0	0	0	0	0	0	0	0		0	0	0	0	0	0	0	0	0	0	0	0		0	0	0	0	0	0	0	0	0
Plot09		0	0	0	0	0	0	0	0	0	0	0	0		0	0	0	0	0	0	0	0	0	0	0	0		0	0	0	0	0	0	0	0	0	0	0	0		0	0	0	0	0	0	0	0	0
Plot09		1	0	0	0	0	0	0	0	0	0	0	0		0	0	0	0	0	0	0	0	0	0	0	0		0	0	0	0	0	0	0	0	0	0	0	0		0	0	0	0	0	0	0	0	0
Plot09		0	0	0	0	0	0	0	0	0	0	0	0		0	0	0	0	0	0	0	0	0	0	0	0		0	0	0	0	0	0	0	0	0	0	0	0		0	0	0	0	0	0	0	0	0
Plot09		0	0	0	0	0	0	0	0	0	0	0	0		0	0	0	0	0	0	0	0	0	0	0	0		0	0	0	0	0	0	0	0	0	0	0	0		0	1	0	0	0	0	0	0	0
Plot09		0	0	0	0	0	0	0	0	0	0	0	0		#VALUE!	#VALUE!	0	0	0	0	0	0	1	0	0	0		0	0	0	0	0	0	0	0	0	0	0	0		0	0	0	0	0	0	0	0	0
Plot09		0	0	0	0	0	0	0	0	0	0	0	0		0	0	0	0	0	0	0	0	0	0	0	0		0	0	0	0	0	0	0	0	0	0	0	0		0	1	0	0	0	0	0	0	0
Plot09		0	0	0	0	0	0	0	0	0	0	0	0		0	0	0	0	0	0	0	0	0	0	0	0		0	0	0	0	0	0	0	0	0	0	0	0		0	1	0	0	0	0	0	0	0
Plot09		0	0	0	0	0	0	0	0	0	0	0	0		0	0	0	0	0	0	0	0	0	0	0	0		0	0	0	0	0	0	0	0	0	0	0	0		0	0	0	0	0	0	0	0	0
Plot09		0	0	0	0	0	0	0	0	0	0	0	0		0	0	0	0	0	0	0	0	0	0	0	0		0	0	0	0	0	0	0	0	0	0	0	0		0	0	0	0	0	0	0	0	0
Plot09		1	0	0	0	0	0	0	0	0	0	0	0		0	0	0	0	0	0	0	0	0	0	0	0		0	0	0	0	0	0	0	0	0	0	0	0		0	0	0	0	0	0	0	0	0
Plot09		0	0	0	0	0	0	0	0	0	0	0	0		0	0	0	0	0	0	0	0	0	0	0	0		0	0	0	0	0	0	0	0	0	0	0	0		0	1	0	0	0	0	0	0	0
Plot09		0	0	0	0	0	0	0	0	0	0	0	0		0	0	0	0	0	0	0	0	0	0	0	0		0	0	0	0	0	0	0	0	0	0	0	0		0	0	0	0	0	0	0	0	0
Plot09		0	0	0	0	0	0	0	0	0	0	0	0		0	0	0	0	0	0	0	0	0	0	0	0		0	0	0	0	0	0	0	0	0	0	0	0		0	1	0	0	0	0	0	0	0
Plot09		#VALUE!	0	0	0	0	0	0	0	0	0	0	0		0	0	0	0	0	0	0	0	0	0	0	0		0	0	0	0	0	0	0	0	0	0	0	0		0	1	0	0	0	0	0	0	0
Plot09		1	0	0	0	0	0	0	0	0	0	0	0		0	0	0	0	0	0	0	0	0	0	0	0		0	0	0	0	0	0	0	0	0	0	0	0		0	0	0	0	0	0	0	0	0
Plot09		0	0	0	0	0	0	0	0	0	0	0	0		0	0	0	0	0	0	0	0	0	0	0	0		0	0	0	0	0	0	0	0	0	0	0	0		0	0	0	0	0	0	0	0	0
Plot09		0	0	0	0	0	0	0	0	0	0	0	0		0	0	0	0	0	0	0	0	0	0	0	0		0	0	0	0	0	0	0	0	0	0	0	0		0	1	0	0	0	0	0	0	0
Plot09		0	0	0	0	0	0	0	0	0	0	0	0		0	0	0	0	0	0	0	0	0	0	0	0		0	0	0	0	0	0	0	0	0	0	0	0		0	0	0	0	0	0	0	0	0
Plot09		1	0	0	0	0	0	0	0	0	0	0	0		0	0	0	0	0	0	0	0	0	0	0	0		0	0	0	0	0	0	0	0	0	0	0	0		0	0	0	0	0	0	0	0	0
Plot09		0	0	0	0	0	0	0	0	0	0	0	0		0	0	0	0	0	0	0	0	0	0	0	0		0	0	0	0	0	0	0	0	0	0	0	0		0	0	0	0	0	0	0	0	0
Plot09		0	0	0	0	0	0	0	0	0	0	0	0		0	0	0	0	0	0	0	0	0	0	0	0		0	0	0	0	0	0	0	0	0	0	0	0		0	0	0	0	0	0	0	0	0
Plot09		0	0	0	0	0	0	0	0	0	0	0	0		0	0	0	0	0	0	0	0	0	0	0	0		0	0	0	0	0	0	0	0	0	0	0	0		0	0	0	0	0	0	0	0	0
Plot09		0	0	0	0	0	0	0	0	0	0	0	0		1	0	0	0	0	0	0	0	0	0	0	0		0	0	0	0	0	0	0	0	0	0	0	0		0	0	0	0	0	0	0	0	0
Plot09		0	0	0	0	0	0	0	0	0	0	0	0		0	0	0	0	0	0	0	0	0	0	0	0		0	0	0	0	0	0	0	0	0	0	0	0		0	0	0	0	0	0	0	0	0
Plot09		0	0	0	0	0	0	0	0	0	0	0	0		0	0	0	0	0	0	0	0	0	0	0	0		0	0	0	0	0	0	0	0	0	0	0	0		0	0	0	0	0	0	0	0	0
Plot09		0	0	0	0	0	0	0	0	0	0	0	0		0	0	0	0	0	0	0	0	0	0	0	0		0	0	0	0	0	0	0	0	0	0	0	0		0	0	0	0	0	0	0	0	0
Plot09		0	0	0	0	0	0	0	0	0	0	0	0		0	0	0	0	0	0	0	0	0	0	0	0		0	0	0	0	0	0	0	0	0	0	0	0		1	0	0	0	0	0	0	0	0
Plot09		0	0	0	0	0	0	0	0	0	0	0	0		0	0	0	0	0	0	0	0	0	0	0	0		0	0	0	0	0	0	0	0	0	0	0	0		0	0	0	0	0	0	0	0	0
Plot09		0	0	0	0	0	0	0	0	0	0	0	0		0	0	0	0	0	0	0	0	0	0	0	0		0	0	0	0	0	0	0	0	0	0	0	0		0	0	0	0	0	0	0	0	0
Plot09		#VALUE!	0	0	0	0	0	0	0	0	0	0	0		0	0	0	0	0	0	0	0	0	0	0	0		0	0	0	0	0	0	0	0	0	0	0	0		0	0	0	0	0	0	0	0	0
Plot09		0	0	0	0	0	0	0	0	0	0	0	0		0	0	0	0	0	0	0	0	0	0	0	0		0	0	0	0	0	0	0	0	0	0	0	0		0	0	0	0	0	0	0	0	0
Plot09		0	0	0	0	0	0	0	0	0	0	0	0		0	0	0	0	0	0	0	0	0	0	0	0		0	0	0	0	0	0	0	0	0	0	0	0		1	0	0	0	0	0	0	0	0
Plot09		1	0	0	0	0	0	0	0	0	0	0	0		0	0	0	0	0	0	0	0	0	0	0	0		0	0	0	0	0	0	0	0	0	0	0	0		0	0	0	0	0	0	0	0	0
Plot09		0	0	0	0	0	0	1	0	0	0	0	0		0	0	0	0	0	0	0	0	0	0	0	0		0	0	0	0	0	0	0	0	0	0	0	0		0	0	0	0	0	0	0	0	0
Plot09		0	0	0	0	0	0	0	0	0	0	0	0		0	0	0	0	0	0	1	0	0	0	0	0		0	0	0	0	0	0	0	0	0	0	0	0		0	0	0	0	0	0	0	0	0
Plot09		1	0	0	0	0	0	0	0	0	0	0	0		0	0	0	0	0	0	0	0	0	0	0	0		0	0	0	0	0	0	0	0	0	0	0	0		0	0	0	0	0	0	0	0	0
Plot09		0	0	0	0	0	0	0	0	0	0	0	0		0	0	0	0	0	0	0	0	0	0	0	0		0	0	0	0	0	0	0	0	0	0	0	0		1	0	0	0	0	0	0	0	0
Plot09		0	0	0	0	0	0	0	0	0	0	0	0		0	0	0	0	0	0	0	0	0	0	0	0		0	0	0	0	0	0	0	0	0	0	0	0		1	0	0	0	0	0	0	0	0
Plot09		0	0	0	0	0	0	1	0	0	0	0	0		0	0	0	0	0	0	0	0	0	0	0	0		0	0	0	0	0	0	0	0	0	0	0	0		0	0	0	0	0	0	0	0	0
Plot09		0	0	0	0	0	0	0	0	0	0	0	0		0	0	0	0	0	0	0	0	0	0	0	0		0	0	0	0	0	0	0	0	0	0	0	0		0	0	0	0	0	0	0	0	0
Plot09		0	0	0	0	0	0	0	0	0	0	0	0		0	0	0	0	0	0	0	0	0	0	0	0		0	0	0	0	0	0	0	0	0	0	0	0		0	0	0	0	0	0	0	0	0
Plot09		0	0	0	0	0	0	0	0	0	0	0	0		0	0	0	0	0	0	0	0	0	0	0	0		0	0	0	0	0	0	0	0	0	0	0	0		1	0	0	0	0	0	0	0	0
Plot09		0	0	0	0	0	1	0	0	0	0	0	0		0	0	0	0	0	0	0	0	0	0	0	0		0	0	0	0	0	0	0	0	0	0	0	0		0	0	0	0	0	0	0	0	0
Plot09		0	0	0	0	0	0	0	0	0	0	0	0		0	0	0	0	0	0	0	0	0	0	0	0		0	0	0	0	0	0	0	0	0	0	0	0		1	0	0	0	0	0	0	0	0
Plot09		0	0	0	0	0	0	0	0	0	0	0	0		0	0	0	0	0	0	0	0	0	0	0	0		0	0	0	0	0	0	0	0	0	0	0	0		0	0	0	0	0	0	0	0	0
Plot09		0	0	0	0	0	0	0	0	0	0	0	0		0	0	0	0	0	0	0	0	0	0	0	0		0	0	0	0	0	0	0	0	0	0	0	0		0	0	0	0	0	0	0	0	0
Plot09		0	0	0	0	0	0	0	0	0	0	0	0		0	0	0	0	0	0	0	0	0	0	0	0		0	0	0	0	0	0	0	0	0	0	0	0		0	0	0	0	0	0	0	0	0
Plot09		0	0	0	0	0	0	0	0	0	0	0	0		0	0	0	0	0	0	0	0	0	0	0	0		0	0	0	0	0	0	0	0	0	0	0	0		0	0	0	0	0	0	0	0	0
Plot09		0	0	0	0	0	0	0	0	0	0	0	0		0	0	0	0	0	0	0	0	0	0	0	0		0	0	0	0	0	0	0	0	0	0	0	0		0	0	0	0	0	0	0	0	0
Plot09		0	0	0	0	0	0	0	0	0	0	0	0		0	0	0	0	0	0	0	0	0	0	0	0		0	0	0	0	0	0	0	0	0	0	0	0		0	0	0	0	0	0	0	0	0
Plot09		0	0	0	0	0	0	0	0	0	0	0	0		0	0	0	0	0	0	0	0	0	0	0	0		0	0	0	0	0	0	0	0	0	0	0	0		1	0	0	0	0	0	0	0	0
Plot09		0	0	0	0	0	0	0	0	0	0	0	0		0	0	0	0	0	0	0	0	0	0	0	0		0	0	0	0	0	0	0	0	0	0	0	0		0	0	0	0	0	0	0	0	0
Plot09		0	0	0	0	0	0	0	0	0	0	0	0		0	0	0	0	0	0	0	0	0	0	0	0		0	0	0	0	0	0	0	0	0	0	0	0		0	0	0	0	0	0	0	0	0
Plot09		0	0	0	0	0	0	0	0	0	0	0	0		0	0	0	0	0	0	0	0	0	0	0	0		0	0	0	0	0	0	0	0	0	0	0	0		0	0	0	0	0	0	0	0	0
Plot09		0	0	0	0	0	0	0	0	0	0	0	0		0	0	0	0	0	0	0	0	0	0	0	0		0	0	0	0	0	0	0	0	0	0	0	0		0	0	0	0	0	0	0	0	0
Plot09		0	0	0	0	0	0	0	0	0	0	0	0		0	0	0	0	0	0	0	0	0	0	0	0		0	0	0	0	0	0	0	0	0	0	0	0		1	0	0	0	0	0	0	0	0
Plot09		0	0	0	0	0	0	0	0	0	0	0	0		0	0	0	0	0	0	0	0	0	0	0	0		0	0	0	0	0	0	0	0	0	0	0	0		0	0	0	0	0	0	0	0	0
Plot09		0	0	0	0	0	0	0	0	0	0	0	0		0	0	0	0	0	0	0	0	0	0	0	0		0	0	0	0	0	0	0	0	0	0	0	0		1	0	0	0	0	0	0	0	0
Plot09		1	0	0	0	0	0	0	0	0	0	0	0		0	0	0	0	0	0	0	0	0	0	0	0		0	0	0	0	0	0	0	0	0	0	0	0		1	0	0	0	0	0	0	0	0
Plot09		0	0	0	0	0	0	0	0	0	0	0	0		0	0	0	0	0	0	0	0	0	0	0	0		0	0	0	0	0	0	0	0	0	0	0	0		1	0	0	0	0	0	0	0	0
Plot09		0	0	0	0	0	0	0	0	0	0	0	0		0	0	0	0	0	0	0	0	0	0	0	0		0	0	0	0	0	0	0	0	0	0	0	0		1	0	0	0	0	0	0	0	0
Plot09		0	0	0	0	0	0	0	0	0	0	0	0		0	0	0	0	0	0	0	0	0	0	0	0		0	0	0	0	0	0	0	0	0	0	0	0		1	0	0	0	0	0	0	0	0
Plot09		0	0	0	0	0	0	0	0	0	0	0	0		0	0	0	0	0	0	0	0	0	0	0	0		0	0	0	0	0	0	0	0	0	0	0	0		0	0	0	0	0	0	0	0	0
Plot09		0	0	1	0	0	0	0	0	0	0	0	0		0	0	0	0	0	0	0	0	0	0	0	0		0	0	0	0	0	0	0	0	0	0	0	0		1	0	0	0	0	0	0	0	0
Plot09		0	0	1	0	0	0	0	0	0	0	0	0		0	0	0	0	0	0	0	0	0	0	0	0		0	0	0	0	0	0	0	0	0	0	0	0		0	0	0	0	0	0	0	0	0
Plot09		1	0	0	0	0	0	0	0	0	0	0	0		0	0	0	0	0	0	0	0	0	0	0	0		0	0	0	0	0	0	0	0	0	0	0	0		0	0	0	0	0	0	0	0	0
Plot09		1	0	0	0	0	0	0	0	0	0	0	0		0	0	0	0	0	0	0	0	0	0	0	0		0	0	0	0	0	0	0	0	0	0	0	0		0	0	0	0	0	0	0	0	0
Plot09		0	0	0	0	0	0	0	0	0	0	0	0		0	0	0	0	0	0	0	0	0	0	0	0		0	0	0	0	0	0	0	0	0	0	0	0		0	0	0	0	0	0	0	0	0
Plot09		0	0	1	0	0	0	0	0	0	0	0	0		0	0	0	0	0	0	0	0	0	0	0	0		0	0	0	0	0	0	0	0	0	0	0	0		1	0	0	0	0	0	0	0	0
Plot09		0	1	0	0	0	0	0	0	0	0	0	0		0	0	0	0	0	0	0	0	0	0	0	0		0	0	0	0	0	0	0	0	0	0	0	0		0	0	0	0	0	0	0	0	0
Plot09		0	0	1	0	0	0	0	0	0	0	0	0		0	0	0	0	0	0	0	0	0	0	0	0		0	0	0	0	0	0	0	0	0	0	0	0		0	0	0	0	0	0	0	0	0
Plot09		#VALUE!	0	0	0	0	0	0	0	0	0	0	0		0	0	0	0	0	0	0	0	0	0	0	0		0	0	0	0	0	0	0	0	0	0	0	0		1	0	0	0	0	0	0	0	0
Plot09		0	0	0	0	0	0	0	0	0	0	0	0		0	0	1	0	0	0	0	0	0	0	0	0		0	0	0	0	0	0	0	0	0	0	0	0		0	0	0	0	0	0	0	0	0
Plot09		0	0	0	0	0	0	0	0	0	0	0	0		0	0	0	0	0	0	0	0	0	0	0	0		0	0	0	0	0	0	0	0	0	0	0	0		1	0	0	0	0	0	0	0	0
Plot09		0	0	0	0	0	0	0	0	0	0	0	0		0	0	0	0	0	0	0	0	0	0	0	0		0	0	0	0	0	0	0	0	0	0	0	0		0	0	0	0	0	0	0	0	0
Plot09		1	0	0	0	0	0	0	0	0	0	0	0		0	0	0	0	0	0	0	0	0	0	0	0		0	0	0	0	0	0	0	0	0	0	0	0		0	0	0	0	0	0	0	0	0
Plot09		1	0	0	0	0	0	0	0	0	0	0	0		0	0	0	0	0	0	0	0	0	0	0	0		0	0	0	0	0	0	0	0	0	0	0	0		0	0	0	0	0	0	0	0	0
Plot09		0	0	0	0	0	0	0	0	0	0	0	0		0	0	0	0	0	0	0	0	0	0	0	0		0	0	0	0	0	0	0	0	0	0	0	0		0	0	0	0	0	0	0	0	0
Plot09		0	1	0	0	0	0	0	0	0	0	0	0		0	0	0	0	0	0	0	0	0	0	0	0		0	0	0	0	0	0	0	0	0	0	0	0		0	0	0	0	0	0	0	0	0
Plot09		0	0	0	0	0	0	0	0	0	0	0	0		0	0	0	0	0	0	0	0	0	0	0	0		0	0	0	0	0	0	0	0	0	0	0	0		1	0	0	0	0	0	0	0	0
Plot09		0	0	0	0	0	0	0	0	0	0	0	0		0	0	0	0	0	0	0	0	0	0	0	0		0	0	0	0	0	0	0	0	0	0	0	0		0	0	0	0	0	0	0	0	0
Plot09		1	0	0	0	0	0	0	0	0	0	0	0		0	0	0	0	0	0	0	0	0	0	0	0		0	0	0	0	0	0	0	0	0	0	0	0		0	0	0	0	0	0	0	0	0
Plot09		1	0	0	0	0	0	0	0	0	0	0	0		0	0	0	0	0	0	0	0	0	0	0	0		0	0	0	0	0	0	0	0	0	0	0	0		0	0	0	0	0	0	0	0	0
Plot09		0	0	0	0	0	0	0	0	0	0	0	0		0	0	0	0	0	0	0	0	0	0	0	0		0	0	0	0	0	0	0	0	0	0	0	0		0	0	0	0	0	0	0	0	0
Plot09		1	0	0	0	0	0	0	0	0	0	0	0		0	0	0	0	0	0	0	0	0	0	0	0		0	0	0	0	0	0	0	0	0	0	0	0		0	0	0	0	0	0	0	0	0
Plot09		0	0	0	0	0	0	0	0	0	0	0	0		0	0	0	0	0	0	0	0	0	0	0	0		0	0	0	0	0	0	0	0	0	0	0	0		0	0	0	0	0	0	0	0	0
Plot09		0	0	0	0	0	0	0	0	0	0	0	0		0	0	0	0	0	0	0	0	0	0	0	0		0	0	0	0	0	0	0	0	0	0	0	0		0	0	0	0	0	0	0	0	0
Plot09		0	0	0	0	0	0	0	0	0	0	0	0		0	0	0	0	0	0	0	0	0	0	0	0		0	0	0	0	0	0	0	0	0	0	0	0		0	0	0	0	0	0	0	0	0
Plot09		0	0	0	0	0	0	0	0	0	0	0	0		0	0	0	0	0	0	0	0	0	0	0	0		0	0	0	0	0	0	0	0	0	0	0	0		0	0	0	0	0	0	0	0	0
Plot09		1	0	0	0	0	0	0	0	0	0	0	0		0	0	0	0	0	0	0	0	0	0	0	0		0	0	0	0	0	0	0	0	0	0	0	0		0	0	0	0	0	0	0	0	0
Plot09		0	0	0	0	0	0	0	0	0	0	0	0		0	0	0	0	0	0	0	0	0	0	0	0		0	0	0	0	0	0	0	0	0	0	0	0		0	0	0	0	0	0	0	0	0
Plot09		0	0	0	0	0	0	0	0	0	0	0	0		0	0	0	0	0	0	0	0	0	0	0	0		0	0	0	0	0	0	0	0	0	0	0	0		0	0	0	0	0	0	0	0	0
Plot09		0	0	0	0	0	0	0	0	0	0	0	0		0	0	0	0	0	0	0	0	0	0	0	0		0	0	0	0	0	0	0	0	0	0	0	0		0	0	0	0	0	0	0	0	0
Plot09		0	0	0	0	0	0	0	0	0	0	0	0		0	0	0	0	0	0	0	0	0	0	0	0		0	0	0	0	0	0	0	0	0	0	0	0		0	0	0	0	0	0	0	0	0
Plot09		0	0	0	0	0	0	0	0	0	0	0	0		0	0	0	0	0	0	0	0	0	0	0	0		0	0	0	0	0	0	0	0	0	0	0	0		0	0	0	0	0	0	0	0	0
Plot09		0	0	0	0	0	0	0	0	0	0	0	0		0	0	0	0	0	0	0	0	0	0	0	0		0	0	0	0	0	0	0	0	0	0	0	0		0	0	0	0	0	0	0	0	0
Plot09		0	0	0	0	0	0	0	0	0	0	0	0		0	0	0	0	0	0	0	0	0	0	0	0		0	0	0	0	0	0	0	0	0	0	0	0		0	0	0	0	0	0	0	0	0
PLot09		0	0	0	0	0	0	1	0	0	0	0	0		0	0	0	0	0	0	0	0	0	0	0	0		0	0	0	0	0	0	0	0	0	0	0	0		0	0	0	0	0	0	0	0	0
Plot09		0	0	0	0	0	0	0	1	0	0	0	0		0	0	0	0	0	0	0	0	0	0	0	0		0	0	0	0	0	0	0	0	0	0	0	0		0	0	0	0	0	0	0	0	0
Plot09		0	0	0	0	0	0	0	0	1	0	0	0		0	0	0	0	0	0	0	0	0	0	0	0		0	0	0	0	0	0	0	0	0	0	0	0		0	0	0	0	0	0	0	0	0
Plot09		0	0	0	0	0	0	1	0	0	0	0	0		0	0	0	0	0	0	0	0	0	0	0	0		0	0	0	0	0	0	0	0	0	0	0	0		0	0	0	0	0	0	0	0	0
Plot10		0	0	0	0	0	0	0	0	0	0	0	0		0	0	0	0	0	0	0	0	0	0	0	0		0	0	0	0	0	0	0	0	0	0	0	0		0	0	0	0	0	0	0	0	0
Plot10		0	0	0	0	0	0	0	0	0	0	0	0		0	0	0	0	0	0	0	0	0	0	0	0		0	0	0	0	0	0	0	0	0	0	0	0		0	0	0	0	0	0	0	0	0
Plot10		0	0	0	0	0	0	0	0	0	0	0	0		0	0	0	0	0	0	0	0	0	0	0	0		0	0	0	0	0	0	0	0	0	0	0	0		0	0	0	0	0	0	0	0	0
Plot10		0	0	0	0	0	0	0	0	0	0	0	0		0	0	0	0	0	0	0	0	0	0	0	0		0	0	0	0	0	0	0	0	0	0	0	0		0	0	0	0	0	0	0	0	0
Plot10		0	0	0	0	0	0	0	0	0	0	0	0		0	0	0	0	0	0	0	0	0	0	0	0		0	0	0	0	0	0	0	0	0	0	0	0		0	0	0	0	0	0	0	0	0
Plot10		0	0	0	0	0	0	0	0	0	0	0	0		0	0	0	0	0	0	0	0	0	0	0	0		0	0	0	0	0	0	0	0	0	0	0	0		0	0	0	0	0	0	0	0	0
Plot10		0	0	0	0	0	0	0	0	0	0	0	0		0	0	0	0	0	0	0	0	0	0	0	0		0	0	0	0	0	0	0	0	0	0	0	0		0	0	0	0	0	0	0	0	0
Plot10		0	0	0	0	0	0	0	0	0	0	0	0		0	0	0	0	0	0	0	0	0	0	0	0		0	0	0	0	0	0	0	0	0	0	0	0		0	0	0	0	0	0	0	0	0
Plot10		0	0	0	0	0	0	0	0	0	0	0	0		0	0	0	0	0	0	0	0	0	0	0	0		0	0	0	0	0	0	0	0	0	0	0	0		0	0	0	0	0	0	0	0	0
Plot10		0	0	0	0	0	0	0	0	0	0	0	0		0	0	0	0	0	0	0	0	0	0	0	0		0	0	0	0	0	0	0	0	0	0	0	0		0	0	0	0	0	0	0	0	0
Plot10		0	0	0	0	0	0	0	0	0	0	0	0		0	0	0	0	0	0	0	0	0	0	0	0		0	0	0	0	0	0	0	0	0	0	0	0		0	0	0	0	0	0	0	0	0
Plot10		0	0	0	0	0	0	0	0	0	0	0	0		0	0	0	0	0	0	0	0	0	0	0	0		0	0	0	0	0	0	0	0	0	0	0	0		0	0	0	0	0	0	0	0	0
Plot10		0	0	0	0	0	0	0	0	0	0	0	0		0	0	0	0	0	0	0	0	0	0	0	0		0	0	0	0	0	0	0	0	0	0	0	0		0	0	0	0	0	0	0	0	0
Plot10		0	0	0	0	0	0	0	0	0	0	0	0		0	0	0	0	0	0	0	0	0	0	0	0		0	0	0	0	0	0	0	0	0	0	0	0		0	0	0	0	0	0	0	0	0
Plot10		0	0	0	0	0	0	0	0	0	0	0	0		0	0	0	0	0	0	0	0	0	0	0	0		0	0	0	0	0	0	0	0	0	0	0	0		0	0	0	0	0	0	0	0	0
Plot10		0	0	0	0	0	0	0	0	0	0	0	0		0	0	0	0	0	0	0	1	0	0	0	0		0	0	0	0	0	0	0	0	0	0	0	0		0	0	0	0	0	0	0	0	0
Plot10		0	0	0	0	0	0	0	0	0	0	0	0		0	0	0	0	0	0	0	0	0	0	0	0		0	0	0	0	0	0	0	0	0	0	0	0		0	0	0	0	0	0	0	0	0
Plot10		0	0	0	0	0	0	0	0	1	0	0	0		0	0	0	0	0	0	0	0	0	0	0	0		0	0	0	0	0	0	0	0	0	0	0	0		0	0	0	0	0	0	0	0	0
Plot10		0	0	0	0	0	0	0	0	0	0	0	0		0	0	0	0	0	0	0	0	0	0	0	0		0	0	0	0	0	0	0	0	0	0	0	0		0	0	0	0	0	0	0	0	0
Plot10		0	0	0	0	0	0	0	0	0	0	0	0		0	0	0	0	0	0	0	0	0	0	0	0		0	0	0	0	0	0	0	0	0	0	0	0		0	0	0	0	0	0	0	0	0
Plot10		0	0	0	0	0	0	0	0	0	0	0	0		0	0	0	0	0	0	0	0	0	0	0	0		0	0	0	0	0	0	0	0	0	0	0	0		0	0	0	0	0	0	0	0	0
Plot10		0	0	0	0	0	0	0	0	0	0	0	0		0	0	0	0	0	0	0	0	0	0	0	0		0	0	0	0	0	0	0	0	0	0	0	0		0	0	0	0	0	0	0	0	0
Plot10		0	0	0	0	0	0	0	0	0	0	0	0		0	0	0	0	0	0	0	0	0	0	0	0		0	0	0	0	0	0	0	0	0	0	0	0		0	0	0	0	0	0	0	0	0
Plot10		0	0	0	0	0	0	0	0	0	0	0	0		0	0	0	0	0	0	0	0	0	0	0	0		0	0	0	0	0	0	0	0	0	0	0	0		0	0	0	0	0	0	0	0	0
Plot10		0	0	0	0	0	0	0	0	0	0	0	0		0	0	0	0	0	0	0	0	0	0	0	0		0	0	0	0	0	0	0	0	0	0	0	0		0	0	0	0	0	0	0	0	0
Plot10		0	0	0	0	0	0	1	0	0	0	0	0		0	0	0	0	0	0	0	0	0	0	0	0		0	0	0	0	0	0	0	0	0	0	0	0		0	0	0	0	0	0	0	0	0
Plot10		0	0	0	0	0	0	0	0	0	0	0	0		0	0	0	0	0	0	0	0	0	0	0	0		0	0	0	0	0	0	0	0	0	0	0	0		0	0	0	0	0	0	0	0	0
Plot10		0	0	0	0	0	0	0	0	0	0	0	0		0	0	0	0	0	0	0	0	0	0	0	0		0	0	0	0	0	0	0	0	0	0	0	0		0	0	0	0	0	0	0	0	0
Plot10		0	0	0	0	0	0	0	0	0	0	0	0		0	0	0	0	0	0	0	0	0	0	0	0		0	0	0	0	0	0	0	0	0	0	0	0		0	0	0	0	0	0	0	0	0
Plot10		0	0	0	0	0	0	0	0	0	0	0	0		0	0	0	0	0	0	0	0	0	0	0	0		0	0	0	0	0	0	0	0	0	0	0	0		0	0	0	0	0	0	0	0	0
Plot10		0	0	0	0	0	0	0	0	0	0	0	0		0	0	0	0	0	0	0	0	0	0	0	0		0	0	0	0	0	0	0	0	0	0	0	0		0	0	0	0	0	0	0	0	0
Plot10		0	0	0	0	0	0	0	0	0	0	0	0		0	0	0	0	0	0	0	0	0	0	0	0		0	0	0	0	0	0	0	0	0	0	0	0		0	0	0	0	0	0	0	0	0
Plot10		0	0	0	0	0	0	0	0	0	0	0	0		0	0	0	0	0	0	0	0	0	0	0	0		0	0	0	0	0	0	0	0	0	0	0	0		0	0	0	0	0	0	0	0	0
Plot10		0	0	0	0	0	0	0	0	0	0	0	0		0	0	0	0	0	0	0	0	0	0	0	0		0	0	0	0	0	0	0	0	0	0	0	0		0	0	0	0	0	0	0	0	0
Plot10		0	0	0	0	0	0	0	0	0	0	0	0		0	0	0	0	0	0	0	0	0	0	0	0		0	0	0	0	0	0	0	0	0	0	0	0		0	0	0	0	0	0	0	0	0
Plot10		0	0	0	0	0	0	0	0	0	0	0	0		#VALUE!	#VALUE!	#VALUE!	#VALUE!	#VALUE!	#VALUE!	#VALUE!	0	0	0	0	0		0	0	0	0	0	0	0	0	0	0	0	0		0	0	0	0	0	0	0	0	0
Plot10		0	0	0	0	0	0	0	0	0	0	0	0		0	0	0	0	0	0	0	0	0	0	0	0		0	0	0	0	0	0	0	0	0	0	0	0		0	0	0	0	0	0	0	0	0
Plot10		0	0	0	0	0	0	0	0	0	0	0	0		0	0	0	0	0	0	0	0	0	0	0	0		0	0	0	0	0	0	0	0	0	0	0	0		0	0	0	0	0	0	0	0	0
Plot10		0	0	0	0	0	0	0	0	0	0	0	0		0	0	0	0	0	0	0	0	0	0	0	0		0	0	0	0	0	0	0	0	0	0	0	0		0	0	0	0	0	0	0	0	0
Plot10		0	0	0	0	0	0	0	0	0	0	0	0		0	0	0	0	0	0	0	0	0	0	0	0		0	0	0	0	0	0	0	0	0	0	0	0		0	0	0	0	0	0	0	0	0
Plot10		0	0	0	0	0	0	0	0	0	0	0	0		0	0	0	0	0	0	0	0	0	0	0	0		0	0	0	0	0	0	0	0	0	0	0	0		0	0	0	0	0	0	0	0	0
Plot10		0	0	0	0	0	0	1	0	0	0	0	0		0	0	0	0	0	0	0	0	0	0	0	0		0	0	0	0	0	0	0	0	0	0	0	0		0	0	0	0	0	0	0	0	0
Plot10		0	0	0	0	0	0	1	0	0	0	0	0		0	0	0	0	0	0	0	0	0	0	0	0		0	0	0	0	0	0	0	0	0	0	0	0		0	0	0	0	0	0	0	0	0
Plot10		0	0	0	0	0	0	0	0	0	0	0	0		0	0	0	0	0	0	0	0	0	0	0	0		0	0	0	0	0	0	0	0	0	0	0	0		0	0	0	0	0	0	0	0	0
Plot10		0	0	0	0	0	0	0	0	0	0	0	0		0	0	0	0	0	0	0	0	0	0	0	0		0	0	0	0	0	0	0	0	0	0	0	0		0	0	0	0	0	0	0	0	0
Plot10		0	0	0	0	0	0	0	0	0	0	0	0		0	0	0	0	0	0	0	0	0	0	0	0		0	0	0	0	0	0	0	0	0	0	0	0		0	0	0	0	0	0	0	0	0
Plot10		0	0	0	0	0	0	0	0	0	0	0	0		0	0	0	0	0	0	0	0	0	0	0	0		0	0	0	0	0	0	0	0	0	0	0	0		0	0	0	0	0	0	0	0	0
Plot10		0	0	0	0	0	0	0	0	0	0	0	0		0	0	0	0	0	0	0	0	0	0	0	0		0	0	0	0	0	0	0	0	0	0	0	0		0	0	0	0	0	0	0	0	0
Plot10		0	0	0	0	0	0	0	0	0	0	0	0		0	0	0	0	0	0	0	0	0	0	0	0		0	0	0	0	0	0	0	0	0	0	0	0		0	0	0	0	0	0	0	0	0
Plot10		0	0	0	0	0	0	0	0	0	0	0	0		0	0	0	0	0	0	0	0	0	0	0	0		0	0	0	0	0	0	0	0	0	0	0	0		0	0	0	0	0	0	0	0	0
Plot10		0	0	0	0	0	0	0	0	0	0	0	0		0	0	0	0	0	0	0	0	0	0	0	0		0	0	0	0	0	0	0	0	0	0	0	0		0	0	0	0	0	0	0	0	0
Plot10		0	0	0	0	0	0	0	0	0	0	0	0		0	0	0	0	0	0	0	0	0	0	0	0		0	0	0	0	0	0	0	0	0	0	0	0		0	0	0	0	0	0	0	0	0
Plot10		0	0	0	0	0	0	0	0	0	0	0	0		0	0	0	0	0	0	0	0	0	0	0	0		0	0	0	0	0	0	0	0	0	0	0	0		0	0	0	0	0	0	0	0	0
Plot10		0	0	0	0	0	0	0	0	0	0	0	0		0	0	0	0	0	0	0	0	0	0	0	0		0	0	0	0	0	0	0	0	0	0	0	0		0	0	0	0	0	0	0	0	0
Plot10		0	0	1	0	0	0	0	0	0	0	0	0		0	0	0	0	0	0	0	0	0	0	0	0		0	0	0	0	0	0	0	0	0	0	0	0		0	0	0	0	0	0	0	0	0
Plot10		0	0	0	0	0	0	0	0	0	0	0	0		0	0	0	0	0	0	0	0	0	0	0	0		0	0	0	0	0	0	0	0	0	0	0	0		0	0	0	0	0	0	0	0	0
Plot10		0	0	0	0	0	0	0	0	0	0	0	0		0	0	0	0	0	0	0	0	0	0	0	0		0	0	0	0	0	0	0	0	0	0	0	0		0	0	0	0	0	0	0	0	0
Plot10		0	0	0	0	0	0	0	0	0	0	0	0		0	0	0	0	0	0	0	0	0	0	0	0		0	0	0	0	0	0	0	0	0	0	0	0		0	0	0	0	0	0	0	0	0
Plot10		0	0	0	0	0	0	0	0	0	0	0	0		0	0	0	0	0	0	0	0	0	0	0	0		0	0	0	0	0	0	0	0	0	0	0	0		0	0	0	0	0	0	0	0	0
Plot10		0	0	0	0	0	0	0	0	0	0	0	0		0	0	0	0	0	0	0	0	0	0	0	0		0	0	0	0	0	0	0	0	0	0	0	0		0	0	0	0	0	0	0	0	0
Plot10		0	0	0	0	0	0	0	0	0	0	0	0		0	0	0	0	0	0	0	0	0	0	0	0		0	0	0	0	0	0	0	0	0	0	0	0		0	0	0	0	0	0	0	0	0
Plot10		0	0	0	0	0	0	0	0	0	0	0	0		0	0	0	0	0	0	0	0	0	0	0	0		0	0	0	0	0	0	0	0	0	0	0	0		0	0	0	0	0	0	0	0	0
Plot10		0	0	0	0	0	0	0	0	0	0	0	0		0	0	0	0	0	0	0	0	0	0	0	0		0	0	0	0	0	0	0	0	0	0	0	0		0	0	0	0	0	0	0	0	0
Plot10		1	0	0	0	0	0	0	0	0	0	0	0		0	0	0	0	0	0	0	0	0	0	0	0		0	0	0	0	0	0	0	0	0	0	0	0		0	0	0	0	0	0	0	0	0
Plot10		0	0	0	0	0	0	0	0	0	0	0	0		0	0	0	0	0	0	0	0	0	0	0	0		0	0	0	0	0	0	0	0	0	0	0	0		0	0	0	0	0	0	0	0	0
Plot10		0	0	0	1	0	0	0	0	0	0	0	0		0	0	0	0	0	0	0	0	0	0	0	0		0	0	0	0	0	0	0	0	0	0	0	0		0	0	0	0	0	0	0	0	0
Plot10		0	0	0	1	0	0	0	0	0	0	0	0		0	0	0	0	0	0	0	0	0	0	0	0		0	0	0	0	0	0	0	0	0	0	0	0		0	0	0	0	0	0	0	0	0
Plot10		0	0	0	0	0	0	0	0	0	0	0	0		0	0	0	0	0	0	0	0	0	0	0	0		0	0	0	0	0	0	0	0	0	0	0	0		0	0	0	0	0	0	0	0	0
Plot10		0	0	0	0	0	0	0	0	0	0	0	0		0	0	0	0	0	0	0	0	0	0	0	0		0	0	0	0	0	0	0	0	0	0	0	0		0	0	0	0	0	0	0	0	0
Plot10		1	0	0	0	0	0	0	0	0	0	0	0		0	0	0	0	0	0	0	0	0	0	0	0		0	0	0	0	0	0	0	0	0	0	0	0		0	0	0	0	0	0	0	0	0
Plot10		0	0	0	0	0	0	0	0	0	0	0	0		0	0	0	0	0	0	0	0	0	0	0	0		0	0	0	0	0	0	0	0	0	0	0	0		0	0	0	0	0	0	0	0	0
Plot10		0	1	0	0	0	0	0	0	0	0	0	0		0	0	0	0	0	0	0	0	0	0	0	0		0	0	0	0	0	0	0	0	0	0	0	0		0	0	0	0	0	0	0	0	0
Plot10		1	0	0	0	0	0	0	0	0	0	0	0		0	0	0	0	0	0	0	0	0	0	0	0		0	0	0	0	0	0	0	0	0	0	0	0		0	0	0	0	0	0	0	0	0
Plot10		0	0	0	0	0	0	0	0	0	0	0	0		0	0	0	0	0	0	0	0	0	0	0	0		0	0	0	0	0	0	0	0	0	0	0	0		0	0	0	0	0	0	0	0	0
Plot10		0	0	0	0	0	0	0	0	0	0	0	0		0	0	0	0	0	0	0	0	0	0	0	0		0	0	0	0	0	0	0	0	0	0	0	0		0	0	0	0	0	0	0	0	0
Plot10		0	0	0	0	0	0	0	0	0	0	0	0		0	0	0	0	0	0	0	0	0	0	0	0		0	0	0	0	0	0	0	0	0	0	0	0		0	0	0	0	0	0	0	0	0
Plot10		0	1	0	0	0	0	0	0	0	0	0	0		0	0	0	0	0	0	0	0	0	0	0	0		0	0	0	0	0	0	0	0	0	0	0	0		0	0	0	0	0	0	0	0	0
Plot10		0	0	0	0	0	0	0	0	0	0	0	0		0	0	0	0	0	0	0	0	0	0	0	0		0	0	0	0	0	0	0	0	0	0	0	0		0	0	0	0	0	0	0	0	0
Plot10		0	1	0	0	0	0	0	0	0	0	0	0		0	0	0	0	0	0	0	0	0	0	0	0		0	0	0	0	0	0	0	0	0	0	0	0		0	0	0	0	0	0	0	0	0
Plot10		0	0	0	0	0	0	0	0	0	0	0	0		0	0	0	0	0	0	0	0	0	0	0	0		0	0	0	0	0	0	0	0	0	0	0	0		0	0	0	0	0	0	0	0	0
Plot10		1	0	0	0	0	0	0	0	0	0	0	0		0	0	0	0	0	0	0	0	0	0	0	0		0	0	0	0	0	0	0	0	0	0	0	0		0	0	0	0	0	0	0	0	0
Plot10		0	0	0	0	0	0	0	0	0	0	0	0		0	0	0	0	0	0	0	0	0	0	0	0		0	0	0	0	0	0	0	0	0	0	0	0		0	0	0	0	0	0	0	0	0
Plot10		0	0	0	0	0	0	0	0	0	0	0	0		0	0	0	0	0	0	0	0	0	0	0	0		0	0	0	0	0	0	0	0	0	0	0	0		0	0	0	0	0	0	0	0	0
Plot10		0	0	0	0	0	0	0	0	0	0	0	0		0	0	0	0	0	0	0	0	0	0	0	0		0	0	0	0	0	0	0	0	0	0	0	0		0	0	0	0	0	0	0	0	0
Plot10		0	0	0	0	0	0	0	0	0	0	0	0		0	0	0	0	0	0	0	0	0	0	0	0		0	0	0	0	0	0	0	0	0	0	0	0		0	0	0	0	0	0	0	0	0
Plot10		0	0	0	0	0	0	0	0	0	0	0	0		0	0	0	0	0	0	0	0	0	0	0	0		0	0	0	0	0	0	0	0	0	0	0	0		0	0	0	0	0	0	0	0	0
Plot10		0	0	0	0	0	0	0	0	0	0	0	0		0	0	0	0	0	0	0	0	0	0	0	0		0	0	0	0	0	0	0	0	0	0	0	0		0	0	0	0	0	0	0	0	0
Plot10		0	0	0	0	0	0	0	0	0	0	0	0		0	0	0	0	0	0	0	0	0	0	0	0		0	0	0	0	0	0	0	0	0	0	0	0		0	0	0	0	0	0	0	0	0
Plot10		1	0	0	0	0	0	0	0	0	0	0	0		0	0	0	0	0	0	0	0	0	0	0	0		0	0	0	0	0	0	0	0	0	0	0	0		0	0	0	0	0	0	0	0	0
Plot10		0	0	0	0	0	0	0	0	0	0	0	0		0	0	0	0	0	0	0	0	0	0	0	0		0	0	0	0	0	0	0	0	0	0	0	0		0	0	0	0	0	0	0	0	0
Plot10		0	0	0	0	0	0	0	0	0	0	0	0		0	0	0	0	0	0	0	0	0	0	0	0		0	0	0	0	0	0	0	0	0	0	0	0		0	0	0	0	0	0	0	0	0
Plot10		0	0	0	0	0	0	0	0	0	0	0	0		0	0	0	0	0	0	0	0	0	0	0	0		0	0	0	0	0	0	0	0	0	0	0	0		0	0	0	0	0	0	0	0	0
Plot10		0	0	0	0	0	0	0	0	0	0	0	0		0	0	0	0	0	0	0	0	0	0	0	0		0	0	0	0	0	0	0	0	0	0	0	0		0	0	0	0	0	0	0	0	0
Plot10		0	0	0	0	0	0	0	0	0	0	0	0		0	0	0	0	0	0	0	0	0	0	0	0		0	0	0	0	0	0	0	0	0	0	0	0		0	0	0	0	0	0	0	0	0
Plot10		0	0	0	0	0	0	0	0	0	0	0	0		0	0	0	0	0	0	0	0	0	0	0	0		0	0	0	0	0	0	0	0	0	0	0	0		0	0	0	0	0	0	0	0	0
Plot10		0	0	0	0	0	0	0	0	0	0	0	0		0	0	0	0	0	0	0	0	0	0	0	0		0	0	0	0	0	0	0	0	0	0	0	0		0	0	0	0	0	0	0	0	0
Plot10		0	0	0	0	0	0	0	0	0	0	0	0		0	0	0	0	0	0	0	0	0	0	0	0		0	0	0	0	0	0	0	0	0	0	0	0		0	0	0	0	0	0	0	0	0
Plot10		0	0	0	0	0	0	0	0	0	0	0	0		0	0	0	0	0	0	0	0	0	0	0	0		0	0	0	0	0	0	0	0	0	0	0	0		0	0	0	0	0	0	0	0	0
Plot10		0	0	0	0	0	0	0	0	0	0	0	0		0	0	0	0	0	0	0	0	0	0	0	0		0	0	0	0	0	0	0	0	0	0	0	0		0	0	0	0	0	0	0	0	0
Plot10		1	0	0	0	0	0	0	0	0	0	0	0		0	0	0	0	0	0	0	0	0	0	0	0		0	0	0	0	0	0	0	0	0	0	0	0		0	0	0	0	0	0	0	0	0
Plot10		1	0	0	0	0	0	0	0	0	0	0	0		0	0	0	0	0	0	0	0	0	0	0	0		0	0	0	0	0	0	0	0	0	0	0	0		0	0	0	0	0	0	0	0	0
Plot10		0	0	0	0	0	0	0	0	0	0	0	0		0	0	0	0	0	0	0	0	0	0	0	0		0	0	0	0	0	0	0	0	0	0	0	0		0	0	0	0	0	0	0	0	0
Plot10		0	0	0	0	0	0	0	0	0	0	0	0		0	0	0	0	0	0	0	0	0	0	0	0		0	0	0	0	0	0	0	0	0	0	0	0		0	0	0	0	0	0	0	0	0
Plot10		0	1	0	0	0	0	0	0	0	0	0	0		0	0	0	0	0	0	0	0	0	0	0	0		0	0	0	0	0	0	0	0	0	0	0	0		0	0	0	0	0	0	0	0	0
Plot10		0	0	0	0	0	0	0	0	0	0	0	0		0	0	0	0	0	0	0	0	0	0	0	0		0	0	0	0	0	0	0	0	0	0	0	0		0	0	0	0	0	0	0	0	0
Plot10		0	0	0	0	0	0	0	0	0	0	0	0		0	0	0	0	0	0	0	0	0	0	0	0		0	0	0	0	0	0	0	0	0	0	0	0		0	0	0	0	0	0	0	0	0
Plot10		0	0	0	0	0	0	0	0	0	0	0	0		0	0	0	0	0	0	0	0	0	0	0	0		0	0	0	0	0	0	0	0	0	0	0	0		0	0	0	0	0	0	0	0	0
Plot10		0	0	0	0	0	0	0	0	0	0	0	0		0	0	0	0	0	0	0	0	0	0	0	0		0	0	0	0	0	0	0	0	0	0	0	0		0	0	0	0	0	0	0	0	0
Plot10		1	0	0	0	0	0	0	0	0	0	0	0		0	0	0	0	0	0	0	0	0	0	0	0		0	0	0	0	0	0	0	0	0	0	0	0		0	0	0	0	0	0	0	0	0
Plot10		0	0	0	0	0	0	0	0	0	0	0	0		0	0	0	0	0	0	0	0	0	0	0	0		0	0	0	0	0	0	0	0	0	0	0	0		0	0	0	0	0	0	0	0	0
Plot10		0	0	0	0	0	0	0	0	0	0	0	0		0	0	0	0	0	0	0	0	0	0	0	0		0	0	0	0	0	0	0	0	0	0	0	0		0	0	0	0	0	0	0	0	0
Plot10		0	0	0	0	0	0	0	0	0	0	0	0		0	0	0	0	0	0	0	0	0	0	0	0		0	0	0	0	0	0	0	0	0	0	0	0		0	0	0	0	0	0	0	0	0
Plot10		0	0	0	0	0	0	0	0	0	0	0	0		0	0	0	0	0	0	0	0	0	0	0	0		0	0	0	0	0	0	0	0	0	0	0	0		0	0	0	0	0	0	0	0	0
Plot10		0	0	0	0	0	0	0	0	0	0	0	0		0	0	0	0	0	0	0	0	0	0	0	0		0	0	0	0	0	0	0	0	0	0	0	0		0	0	0	0	0	0	0	0	0
Plot10		0	0	0	0	0	0	0	0	0	0	0	0		0	0	0	0	0	0	0	0	0	0	0	0		0	0	0	0	0	0	0	0	0	0	0	0		0	0	0	0	0	0	0	0	0
Plot10		0	0	0	0	0	0	0	0	0	0	0	0		0	0	0	0	0	0	0	0	0	0	0	0		0	0	0	0	0	0	0	0	0	0	0	0		0	0	0	0	0	0	0	0	0
Plot10		0	0	0	0	0	0	0	0	0	0	0	0		0	0	0	0	0	0	0	0	0	0	0	0		0	0	0	0	0	0	0	0	0	0	0	0		0	0	0	0	0	0	0	0	0
Plot10		0	0	0	0	0	0	0	0	0	0	0	0		0	0	0	0	0	0	0	0	0	0	0	0		0	0	0	0	0	0	0	0	0	0	0	0		0	0	0	0	0	0	0	0	0
Plot10		0	0	0	0	0	0	0	0	0	0	0	0		0	0	0	0	0	0	0	0	0	0	0	0		0	0	0	0	0	0	0	0	0	0	0	0		0	0	0	0	0	0	0	0	0
Plot10		0	0	0	0	0	0	0	0	0	0	0	0		0	0	0	0	0	0	0	0	0	0	0	0		0	0	0	0	0	0	0	0	0	0	0	0		0	0	0	0	0	0	0	0	0
Plot10		0	0	0	0	0	0	0	0	0	0	0	0		0	0	0	0	0	0	0	0	0	0	0	0		0	0	0	0	0	0	0	0	0	0	0	0		0	0	0	0	0	0	0	0	0
Plot10		0	0	0	0	0	0	0	1	0	0	0	0		0	0	0	0	0	0	0	0	0	0	0	0		0	0	0	0	0	0	0	0	0	0	0	0		0	0	0	0	0	0	0	0	0
	A	58	40	22	7	3	2	56	18	2	4	1		U	3	4	2	1	0	0	6	4	6	4	3		W	0	0	0	0	0	0	0	0	0	0	0		P	63	59	30	25	20	4	42	32	39
	Plot 01	7	0	2	0	1	0	0	0	0	1	0			0	0	0	0	0	0	0	0	0	0	0			0	0	0	0	0	0	0	0	0	0	0			2	2	2	1	4	0	4	3	4
	Plot 02	6	3	3	3	1	0	0	1	0	0	0			0	0	0	0	0	0	0	1	0	1	0			0	0	0	0	0	0	0	0	0	0	0			2	5	2	4	1	0	4	5	9
	Plot 03	3	9	2	1	0	0	1	0	0	0	0			0	2	0	0	0	0	1	0	0	1	1			0	0	0	0	0	0	0	0	0	0	0			4	12	2	10	5	0	6	4	11
	Plot 04	0	6	1	0	0	0	1	3	0	0	0			0	0	1	0	0	0	0	0	0	0	0			0	0	0	0	0	0	0	0	0	0	0			6	6	3	1	4	0	7	6	15
	Plot 05	0	3	1	0	0	0	0	0	0	0	0			0	1	0	0	0	0	1	0	0	0	1			0	0	0	0	0	0	0	0	0	0	0			13	8	6	2	0	0	13	14	0
	Plot 06	4	4	3	0	0	1	3	0	0	0	0			1	0	0	0	0	0	1	1	4	1	0			0	0	0	0	0	0	0	0	0	0	0			8	6	8	5	6	4	8	0	0
	Plot 07	7	7	2	1	0	0	44	12	0	1	0			1	1	0	1	0	0	1	1	0	0	0			0	0	0	0	0	0	0	0	0	0	0			2	6	6	2	0	0	0	0	0
	Plot 08	8	2	3	0	1	0	0	0	0	2	0			0	0	0	0	0	0	1	0	1	0	1			0	0	0	0	0	0	0	0	0	0	0			5	1	1	0	0	0	0	0	0
	Plot 09	15	2	4	0	0	1	4	1	1	0	1			1	0	1	0	0	0	1	0	1	1	0			0	0	0	0	0	0	0	0	0	0	0			21	13	0	0	0	0	0	0	0
	Plot 10	8	4	1	2	0	0	3	1	1	0	0			0	0	0	0	0	0	0	1	0	0	0			0	0	0	0	0	0	0	0	0	0	0			0	0	0	0	0	0	0	0	0
	ave	5.8	4	2.2	0.7	0.3	0.2	5.6	1.8	0.2	0.4	0.1			0.3	0.4	0.2	0.1	0	0	0.6	0.4	0.6	0.4	0.3			0	0	0	0	0	0	0	0	0	0	0			6.3	5.9	3	2.5	2	0.4	4.2	3.2	3.9
	sd	4.41714	2.66667	1.0328	1.05935	0.483046	0.421637	13.5745	3.70585	0.421637	0.699206	0.316228			0.483046	0.699206	0.421637	0.316228	0	0	0.516398	0.516398	1.26491	0.516398	0.483046			0	0	0	0	0	0	0	0	0	0	0			6.37791	4.30633	2.74874	3.13581	2.44949	1.26491	4.39191	4.46716	5.68526
	se	1.47238	0.888889	0.344265	0.353117	0.161015	0.140546	4.52483	1.23528	0.140546	0.233069	0.105409			0.161015	0.233069	0.140546	0.105409	0	0	0.172133	0.172133	0.421637	0.172133	0.161015			0	0	0	0	0	0	0	0	0	0	0			2.12597	1.43544	0.916246	1.04527	0.816497	0.421637	1.46397	1.48905	1.89509
average		20.10.22	20.09.09	20.08.05	20.07.03	20.06.02	20.05.04	20.04.08	19.10.28	19.09.19	19.08.07	19.06.28	19.05.10
	Annuals	5.8	4	2.2	0.7	0.3	0.2	5.6	1.8	0.2	0.4	0.1	0
	Perennials	6.3	5.9	3	2.5	2	0.4	4.2	3.2	3.9	5.1	1.5	0
	Unknown	0.3	0.4	0.2	0.1	0	0	0.6	0.4	0.6	0.4	0.3	0
sd
	Annuals	4.41714	2.66667	1.0328	1.05935	0.483046	0.421637	13.5745	3.70585	0.421637	0.699206	0.316228	0
	Perennials	6.37791	4.30633	2.74874	3.13581	2.44949	1.26491	4.39191	4.46716	5.68526	8.46496	3.24037	0
	Unknown	0.483046	0.699206	0.421637	0.316228	0	0	0.516398	0.516398	1.26491	0.516398	0.483046	0
average		2019					2020
		May	Jun	Aug	Sep	Oct	Apr	May	Jun	Jul	Aug	Sep	Oct
	Annuals	0	0.1	0.4	0.2	1.8	5.6	0.2	0.3	0.7	2.2	4	5.8
	Perennials	0	1.5	5.1	3.9	3.2	4.2	0.4	2	2.5	3	5.9	6.3
	Unknown	0	0.3	0.4	0.6	0.4	0.6	0	0	0.1	0.2	0.4	0.3
stdev
	Annuals	0	0.316228	0.699206	0.421637	3.70585	13.5745	0.421637	0.483046	1.05935	1.0328	2.66667	4.41714
	Perennials	0	3.24037	8.46496	5.68526	4.46716	4.39191	1.26491	2.44949	3.13581	2.74874	4.30633	6.37791
	Unknown	0	0.483046	0.516398	1.26491	0.516398	0.516398	0	0	0.316228	0.421637	0.699206	0.483046
[truncated: 3 more columns]

## Sheet: emergence
Plot No.	ID	Species		20.10.22	20.09.09	20.08.05	20.07.03	20.06.02	20.05.04	20.04.08	19.10.28	19.09.19	19.08.07	19.06.28	19.05.10	A	20.10.22	20.09.09	20.08.05	20.07.03	20.06.02	20.05.04	20.04.08	19.10.28	19.09.19	19.08.07	19.06.28	19.05.10	P	20.10.22	20.09.09	20.08.05	20.07.03	20.06.02	20.05.04	20.04.08	19.10.28	19.09.19	19.08.07	19.06.28	19.05.10	W	20.10.22	20.09.09	20.08.05	20.07.03	20.06.02	20.05.04	20.04.08
Plot01	1	アキカラマツ	P												1		0	0	0	0	0	0	0	0	0	0	0	0		0	0	0	0	0	0	0	0	0	0	0	1		0	0	0	0	0	0	0
Plot01	2	オニタビラコ	A												1		0	0	0	0	0	0	0	0	0	0	0	1		0	0	0	0	0	0	0	0	0	0	0	0		0	0	0	0	0	0	0
Plot01	4	ニガナ	P												1		0	0	0	0	0	0	0	0	0	0	0	0		0	0	0	0	0	0	0	0	0	0	0	1		0	0	0	0	0	0	0
Plot01	3	アキカラマツ	P												1		0	0	0	0	0	0	0	0	0	0	0	0		0	0	0	0	0	0	0	0	0	0	0	1		0	0	0	0	0	0	0
Plot01	244	アキノタムラソウ	P											1			0	0	0	0	0	0	0	0	0	0	0	0		0	0	0	0	0	0	0	0	0	0	1	0		0	0	0	0	0	0	0
Plot01	246	カタバミ	P											1			0	0	0	0	0	0	0	0	0	0	0	0		0	0	0	0	0	0	0	0	0	0	1	0		0	0	0	0	0	0	0
Plot01	241	アキカラマツ	P											1			0	0	0	0	0	0	0	0	0	0	0	0		0	0	0	0	0	0	0	0	0	0	1	0		0	0	0	0	0	0	0
Plot01	242	アキカラマツ	P											1			0	0	0	0	0	0	0	0	0	0	0	0		0	0	0	0	0	0	0	0	0	0	1	0		0	0	0	0	0	0	0
Plot01	243	コマツナギ	P											1			0	0	0	0	0	0	0	0	0	0	0	0		0	0	0	0	0	0	0	0	0	0	1	0		0	0	0	0	0	0	0
Plot01	247	センニンソウ	P											1			0	0	0	0	0	0	0	0	0	0	0	0		0	0	0	0	0	0	0	0	0	0	1	0		0	0	0	0	0	0	0
Plot01	248	アキカラマツ	P											1			0	0	0	0	0	0	0	0	0	0	0	0		0	0	0	0	0	0	0	0	0	0	1	0		0	0	0	0	0	0	0
Plot01	245	コウゾリナ	A											1			0	0	0	0	0	0	0	0	0	0	1	0		0	0	0	0	0	0	0	0	0	0	0	0		0	0	0	0	0	0	0
Plot01	407	キク科sp	P										1				0	0	0	0	0	0	0	0	0	0	0	0		0	0	0	0	0	0	0	0	0	1	0	0		0	0	0	0	0	0	0
Plot01	409	アキカラマツ	P										1				0	0	0	0	0	0	0	0	0	0	0	0		0	0	0	0	0	0	0	0	0	1	0	0		0	0	0	0	0	0	0
Plot01	408	ツルボ	P										1				0	0	0	0	0	0	0	0	0	0	0	0		0	0	0	0	0	0	0	0	0	1	0	0		0	0	0	0	0	0	0
Plot01	401	ニガナ	P										1				0	0	0	0	0	0	0	0	0	0	0	0		0	0	0	0	0	0	0	0	0	1	0	0		0	0	0	0	0	0	0
Plot01	405	ツルボ	P										1				0	0	0	0	0	0	0	0	0	0	0	0		0	0	0	0	0	0	0	0	0	1	0	0		0	0	0	0	0	0	0
Plot01	402	セイタカアワダチソウ	P										1				0	0	0	0	0	0	0	0	0	0	0	0		0	0	0	0	0	0	0	0	0	1	0	0		0	0	0	0	0	0	0
Plot01	403	オニタビラコ	A										1				0	0	0	0	0	0	0	0	0	1	0	0		0	0	0	0	0	0	0	0	0	0	0	0		0	0	0	0	0	0	0
Plot01	406	トダシバ	P										1				0	0	0	0	0	0	0	0	0	0	0	0		0	0	0	0	0	0	0	0	0	1	0	0		0	0	0	0	0	0	0
Plot01	404	キク科sp	P										1				0	0	0	0	0	0	0	0	0	0	0	0		0	0	0	0	0	0	0	0	0	1	0	0		0	0	0	0	0	0	0
Plot01	901	アキカラマツ	P								1						0	0	0	0	0	0	0	0	0	0	0	0		0	0	0	0	0	0	0	1	0	0	0	0		0	0	0	0	0	0	0
Plot01	1061	セイタカアワダチソウ	P						1								0	0	0	0	0	0	0	0	0	0	0	0		0	0	0	0	0	1	0	0	0	0	0	0		0	0	0	0	0	0	0
Plot01	1058	セイタカアワダチソウ	P						1								0	0	0	0	0	0	0	0	0	0	0	0		0	0	0	0	0	1	0	0	0	0	0	0		0	0	0	0	0	0	0
Plot01	1209	オニタビラコ	A				1										0	0	0	1	0	0	0	0	0	0	0	0		0	0	0	0	0	0	0	0	0	0	0	0		0	0	0	0	0	0	0
Plot01	1210	オニタビラコ	A				1										0	0	0	1	0	0	0	0	0	0	0	0		0	0	0	0	0	0	0	0	0	0	0	0		0	0	0	0	0	0	0
Plot01	1211	オニタビラコ	A				1										0	0	0	1	0	0	0	0	0	0	0	0		0	0	0	0	0	0	0	0	0	0	0	0		0	0	0	0	0	0	0
Plot01	1212	オニタビラコ	A				1										0	0	0	1	0	0	0	0	0	0	0	0		0	0	0	0	0	0	0	0	0	0	0	0		0	0	0	0	0	0	0
Plot01	1213	オニタビラコ	A				1										0	0	0	1	0	0	0	0	0	0	0	0		0	0	0	0	0	0	0	0	0	0	0	0		0	0	0	0	0	0	0
Plot01	1214	オニタビラコ	A				1										0	0	0	1	0	0	0	0	0	0	0	0		0	0	0	0	0	0	0	0	0	0	0	0		0	0	0	0	0	0	0
Plot01	1215	オニタビラコ	A				1										0	0	0	1	0	0	0	0	0	0	0	0		0	0	0	0	0	0	0	0	0	0	0	0		0	0	0	0	0	0	0
Plot01	1216	オニタビラコ	A				1										0	0	0	1	0	0	0	0	0	0	0	0		0	0	0	0	0	0	0	0	0	0	0	0		0	0	0	0	0	0	0
Plot01	1217	オニタビラコ	A				1										0	0	0	1	0	0	0	0	0	0	0	0		0	0	0	0	0	0	0	0	0	0	0	0		0	0	0	0	0	0	0
Plot01	1219	オニタビラコ	A				1										0	0	0	1	0	0	0	0	0	0	0	0		0	0	0	0	0	0	0	0	0	0	0	0		0	0	0	0	0	0	0
Plot01	1222	アキカラマツ	P				1										0	0	0	0	0	0	0	0	0	0	0	0		0	0	0	1	0	0	0	0	0	0	0	0		0	0	0	0	0	0	0
Plot01	1223	オニタビラコ	A				1										0	0	0	1	0	0	0	0	0	0	0	0		0	0	0	0	0	0	0	0	0	0	0	0		0	0	0	0	0	0	0
Plot01	1225	オニタビラコ	A				1										0	0	0	1	0	0	0	0	0	0	0	0		0	0	0	0	0	0	0	0	0	0	0	0		0	0	0	0	0	0	0
Plot01	1226	オニタビラコ	A				1										0	0	0	1	0	0	0	0	0	0	0	0		0	0	0	0	0	0	0	0	0	0	0	0		0	0	0	0	0	0	0
Plot01	1228	オニタビラコ	A				1										0	0	0	1	0	0	0	0	0	0	0	0		0	0	0	0	0	0	0	0	0	0	0	0		0	0	0	0	0	0	0
Plot01	1207	オニタビラコ	A				1										0	0	0	1	0	0	0	0	0	0	0	0		0	0	0	0	0	0	0	0	0	0	0	0		0	0	0	0	0	0	0
Plot01	1208	オニタビラコ	A				1										0	0	0	1	0	0	0	0	0	0	0	0		0	0	0	0	0	0	0	0	0	0	0	0		0	0	0	0	0	0	0
Plot01	1218	オニタビラコ	A				1										0	0	0	1	0	0	0	0	0	0	0	0		0	0	0	0	0	0	0	0	0	0	0	0		0	0	0	0	0	0	0
Plot01	1220	オニタビラコ	A				1										0	0	0	1	0	0	0	0	0	0	0	0		0	0	0	0	0	0	0	0	0	0	0	0		0	0	0	0	0	0	0
Plot01	1221	オニタビラコ	A				1										0	0	0	1	0	0	0	0	0	0	0	0		0	0	0	0	0	0	0	0	0	0	0	0		0	0	0	0	0	0	0
Plot01	1224	ミツバツチグリ	P				1										0	0	0	0	0	0	0	0	0	0	0	0		0	0	0	1	0	0	0	0	0	0	0	0		0	0	0	0	0	0	0
Plot01	1227	オニタビラコ	A				1										0	0	0	1	0	0	0	0	0	0	0	0		0	0	0	0	0	0	0	0	0	0	0	0		0	0	0	0	0	0	0
Plot01	1451	オニタビラコ	A			1											0	0	1	0	0	0	0	0	0	0	0	0		0	0	0	0	0	0	0	0	0	0	0	0		0	0	0	0	0	0	0
Plot01	1452	ハルジオン	A			1											0	0	1	0	0	0	0	0	0	0	0	0		0	0	0	0	0	0	0	0	0	0	0	0		0	0	0	0	0	0	0
Plot01	1453	オニタビラコ	A			1											0	0	1	0	0	0	0	0	0	0	0	0		0	0	0	0	0	0	0	0	0	0	0	0		0	0	0	0	0	0	0
Plot01	1454	オニタビラコ	A			1											0	0	1	0	0	0	0	0	0	0	0	0		0	0	0	0	0	0	0	0	0	0	0	0		0	0	0	0	0	0	0
Plot01	1455	オニタビラコ	A			1											0	0	1	0	0	0	0	0	0	0	0	0		0	0	0	0	0	0	0	0	0	0	0	0		0	0	0	0	0	0	0
Plot01	1458	オニタビラコ	A			1											0	0	1	0	0	0	0	0	0	0	0	0		0	0	0	0	0	0	0	0	0	0	0	0		0	0	0	0	0	0	0
Plot01	1456	オニタビラコ	A			1											0	0	1	0	0	0	0	0	0	0	0	0		0	0	0	0	0	0	0	0	0	0	0	0		0	0	0	0	0	0	0
Plot01	1457	オニタビラコ	A			1											0	0	1	0	0	0	0	0	0	0	0	0		0	0	0	0	0	0	0	0	0	0	0	0		0	0	0	0	0	0	0
Plot01	1796	オオイヌノフグリ	A		1												0	1	0	0	0	0	0	0	0	0	0	0		0	0	0	0	0	0	0	0	0	0	0	0		0	0	0	0	0	0	0
Plot01	1798	オニタビラコ	A		1												0	1	0	0	0	0	0	0	0	0	0	0		0	0	0	0	0	0	0	0	0	0	0	0		0	0	0	0	0	0	0
Plot01	1800	オニタビラコ	A		1												0	1	0	0	0	0	0	0	0	0	0	0		0	0	0	0	0	0	0	0	0	0	0	0		0	0	0	0	0	0	0
Plot01	1799	コウゾリナ	A		1												0	1	0	0	0	0	0	0	0	0	0	0		0	0	0	0	0	0	0	0	0	0	0	0		0	0	0	0	0	0	0
Plot01	1801	オニタビラコ	A	1													1	0	0	0	0	0	0	0	0	0	0	0		0	0	0	0	0	0	0	0	0	0	0	0		0	0	0	0	0	0	0
Plot01	1802	オニタビラコ	A	1													1	0	0	0	0	0	0	0	0	0	0	0		0	0	0	0	0	0	0	0	0	0	0	0		0	0	0	0	0	0	0
Plot01	1803	オニタビラコ	A	1													1	0	0	0	0	0	0	0	0	0	0	0		0	0	0	0	0	0	0	0	0	0	0	0		0	0	0	0	0	0	0
Plot01	1804	オニタビラコ	A	1													1	0	0	0	0	0	0	0	0	0	0	0		0	0	0	0	0	0	0	0	0	0	0	0		0	0	0	0	0	0	0
Plot01	1805	オニタビラコ	A	1													1	0	0	0	0	0	0	0	0	0	0	0		0	0	0	0	0	0	0	0	0	0	0	0		0	0	0	0	0	0	0
Plot01	1806	セイタカアワダチソウ	P	1													0	0	0	0	0	0	0	0	0	0	0	0		1	0	0	0	0	0	0	0	0	0	0	0		0	0	0	0	0	0	0
Plot01	1807	アキカラマツ	P	1													0	0	0	0	0	0	0	0	0	0	0	0		1	0	0	0	0	0	0	0	0	0	0	0		0	0	0	0	0	0	0
Plot01	1808	セイタカアワダチソウ	P	1													0	0	0	0	0	0	0	0	0	0	0	0		1	0	0	0	0	0	0	0	0	0	0	0		0	0	0	0	0	0	0
Plot01	1912	コウゾリナ	A	1													1	0	0	0	0	0	0	0	0	0	0	0		0	0	0	0	0	0	0	0	0	0	0	0		0	0	0	0	0	0	0
Plot01	1916	コウゾリナ	A	1													1	0	0	0	0	0	0	0	0	0	0	0		0	0	0	0	0	0	0	0	0	0	0	0		0	0	0	0	0	0	0
Plot02	13	アキカラマツ	P												5		0	0	0	0	0	0	0	0	0	0	0	0		0	0	0	0	0	0	0	0	0	0	0	5		0	0	0	0	0	0	0
Plot02	16	アキカラマツ	P												2		0	0	0	0	0	0	0	0	0	0	0	0		0	0	0	0	0	0	0	0	0	0	0	2		0	0	0	0	0	0	0
Plot02	15	アザミ類	P												1		0	0	0	0	0	0	0	0	0	0	0	0		0	0	0	0	0	0	0	0	0	0	0	1		0	0	0	0	0	0	0
Plot02	19	アキカラマツ	P												1		0	0	0	0	0	0	0	0	0	0	0	0		0	0	0	0	0	0	0	0	0	0	0	1		0	0	0	0	0	0	0
Plot02	9	アキカラマツ	P												1		0	0	0	0	0	0	0	0	0	0	0	0		0	0	0	0	0	0	0	0	0	0	0	1		0	0	0	0	0	0	0
Plot02	6	アキカラマツ	P												1		0	0	0	0	0	0	0	0	0	0	0	0		0	0	0	0	0	0	0	0	0	0	0	1		0	0	0	0	0	0	0
Plot02	7	アキカラマツ	P												1		0	0	0	0	0	0	0	0	0	0	0	0		0	0	0	0	0	0	0	0	0	0	0	1		0	0	0	0	0	0	0
Plot02	14	アキカラマツ	P												1		0	0	0	0	0	0	0	0	0	0	0	0		0	0	0	0	0	0	0	0	0	0	0	1		0	0	0	0	0	0	0
Plot02	17	コウゾリナ	A												1		0	0	0	0	0	0	0	0	0	0	0	1		0	0	0	0	0	0	0	0	0	0	0	0		0	0	0	0	0	0	0
Plot02	18	コウゾリナ	A												1		0	0	0	0	0	0	0	0	0	0	0	1		0	0	0	0	0	0	0	0	0	0	0	0		0	0	0	0	0	0	0
Plot02	8	コウゾリナ	A												1		0	0	0	0	0	0	0	0	0	0	0	1		0	0	0	0	0	0	0	0	0	0	0	0		0	0	0	0	0	0	0
Plot02	21	アキカラマツ	P												1		0	0	0	0	0	0	0	0	0	0	0	0		0	0	0	0	0	0	0	0	0	0	0	1		0	0	0	0	0	0	0
Plot02	10	アキカラマツ	P												1		0	0	0	0	0	0	0	0	0	0	0	0		0	0	0	0	0	0	0	0	0	0	0	1		0	0	0	0	0	0	0
Plot02	20	アキカラマツ	P												1		0	0	0	0	0	0	0	0	0	0	0	0		0	0	0	0	0	0	0	0	0	0	0	1		0	0	0	0	0	0	0
Plot02	11	アザミ類	P												1		0	0	0	0	0	0	0	0	0	0	0	0		0	0	0	0	0	0	0	0	0	0	0	1		0	0	0	0	0	0	0
Plot02	12	アキカラマツ	P												1		0	0	0	0	0	0	0	0	0	0	0	0		0	0	0	0	0	0	0	0	0	0	0	1		0	0	0	0	0	0	0
Plot02	5	アキカラマツ	P												1		0	0	0	0	0	0	0	0	0	0	0	0		0	0	0	0	0	0	0	0	0	0	0	1		0	0	0	0	0	0	0
Plot02	250	アキカラマツ	P											1			0	0	0	0	0	0	0	0	0	0	0	0		0	0	0	0	0	0	0	0	0	0	1	0		0	0	0	0	0	0	0
Plot02	252	アキカラマツ	P											1			0	0	0	0	0	0	0	0	0	0	0	0		0	0	0	0	0	0	0	0	0	0	1	0		0	0	0	0	0	0	0
Plot02	254	アキノタムラソウ	P											1			0	0	0	0	0	0	0	0	0	0	0	0		0	0	0	0	0	0	0	0	0	0	1	0		0	0	0	0	0	0	0
Plot02	255	ノアザミ	P											1			0	0	0	0	0	0	0	0	0	0	0	0		0	0	0	0	0	0	0	0	0	0	1	0		0	0	0	0	0	0	0
Plot02	249	アキカラマツ	P											1			0	0	0	0	0	0	0	0	0	0	0	0		0	0	0	0	0	0	0	0	0	0	1	0		0	0	0	0	0	0	0
Plot02	251	アキカラマツ	P											1			0	0	0	0	0	0	0	0	0	0	0	0		0	0	0	0	0	0	0	0	0	0	1	0		0	0	0	0	0	0	0
Plot02	257	木本	P											1			0	0	0	0	0	0	0	0	0	0	0	0		0	0	0	0	0	0	0	0	0	0	1	0		0	0	0	0	0	0	0
Plot02	256	アザミ類	P											1			0	0	0	0	0	0	0	0	0	0	0	0		0	0	0	0	0	0	0	0	0	0	1	0		0	0	0	0	0	0	0
Plot02	253	不明	U											1			0	0	0	0	0	0	0	0	0	0	0	0		0	0	0	0	0	0	0	0	0	0	0	0		0	0	0	0	0	0	0
Plot02	501	キク科sp	P										1				0	0	0	0	0	0	0	0	0	0	0	0		0	0	0	0	0	0	0	0	0	1	0	0		0	0	0	0	0	0	0
Plot02	497	アキカラマツ	P										1				0	0	0	0	0	0	0	0	0	0	0	0		0	0	0	0	0	0	0	0	0	1	0	0		0	0	0	0	0	0	0
Plot02	500	アキカラマツ	P										1				0	0	0	0	0	0	0	0	0	0	0	0		0	0	0	0	0	0	0	0	0	1	0	0		0	0	0	0	0	0	0
Plot02	498	アキカラマツ	P										1				0	0	0	0	0	0	0	0	0	0	0	0		0	0	0	0	0	0	0	0	0	1	0	0		0	0	0	0	0	0	0
Plot02	499	アキカラマツ	P										1				0	0	0	0	0	0	0	0	0	0	0	0		0	0	0	0	0	0	0	0	0	1	0	0		0	0	0	0	0	0	0
Plot02	601	ツルボ	P									1					0	0	0	0	0	0	0	0	0	0	0	0		0	0	0	0	0	0	0	0	1	0	0	0		0	0	0	0	0	0	0
Plot02	605	オニタビラコ	A									1					0	0	0	0	0	0	0	0	1	0	0	0		0	0	0	0	0	0	0	0	0	0	0	0		0	0	0	0	0	0	0
Plot02	603	ヤマカモジグサ	P									1					0	0	0	0	0	0	0	0	0	0	0	0		0	0	0	0	0	0	0	0	1	0	0	0		0	0	0	0	0	0	0
Plot02	607	スゲ	P									1					0	0	0	0	0	0	0	0	0	0	0	0		0	0	0	0	0	0	0	0	1	0	0	0		0	0	0	0	0	0	0
Plot02	606	オニタビラコ	A									1					0	0	0	0	0	0	0	0	1	0	0	0		0	0	0	0	0	0	0	0	0	0	0	0		0	0	0	0	0	0	0
Plot02	604	キク科sp	P									1					0	0	0	0	0	0	0	0	0	0	0	0		0	0	0	0	0	0	0	0	1	0	0	0		0	0	0	0	0	0	0
Plot02	602	不明	U									1					0	0	0	0	0	0	0	0	0	0	0	0		0	0	0	0	0	0	0	0	0	0	0	0		0	0	0	0	0	0	0
Plot02	905	アキカラマツ	P								1						0	0	0	0	0	0	0	0	0	0	0	0		0	0	0	0	0	0	0	1	0	0	0	0		0	0	0	0	0	0	0
Plot02	906	アキカラマツ	P								1						0	0	0	0	0	0	0	0	0	0	0	0		0	0	0	0	0	0	0	1	0	0	0	0		0	0	0	0	0	0	0
Plot02	904	アキカラマツ	P								1						0	0	0	0	0	0	0	0	0	0	0	0		0	0	0	0	0	0	0	1	0	0	0	0		0	0	0	0	0	0	0
Plot02	902	アキカラマツ	P								1						0	0	0	0	0	0	0	0	0	0	0	0		0	0	0	0	0	0	0	1	0	0	0	0		0	0	0	0	0	0	0
Plot02	903	アキカラマツ	P								1						0	0	0	0	0	0	0	0	0	0	0	0		0	0	0	0	0	0	0	1	0	0	0	0		0	0	0	0	0	0	0
Plot02	1001	ヤマユリ	P							1							0	0	0	0	0	0	0	0	0	0	0	0		0	0	0	0	0	0	1	0	0	0	0	0		0	0	0	0	0	0	0
Plot02	1002	アキカラマツ	P							1							0	0	0	0	0	0	0	0	0	0	0	0		0	0	0	0	0	0	1	0	0	0	0	0		0	0	0	0	0	0	0
Plot02	1105	オニタビラコ	A					1									0	0	0	0	1	0	0	0	0	0	0	0		0	0	0	0	0	0	0	0	0	0	0	0		0	0	0	0	0	0	0
Plot02	1116	オニタビラコ	A					1									0	0	0	0	1	0	0	0	0	0	0	0		0	0	0	0	0	0	0	0	0	0	0	0		0	0	0	0	0	0	0
Plot02	1141	オニタビラコ	A					1									0	0	0	0	1	0	0	0	0	0	0	0		0	0	0	0	0	0	0	0	0	0	0	0		0	0	0	0	0	0	0
Plot02	1142	オニタビラコ	A					1									0	0	0	0	1	0	0	0	0	0	0	0		0	0	0	0	0	0	0	0	0	0	0	0		0	0	0	0	0	0	0
Plot02	1143	オニタビラコ	A					1									0	0	0	0	1	0	0	0	0	0	0	0		0	0	0	0	0	0	0	0	0	0	0	0		0	0	0	0	0	0	0
Plot02	1149	アキノタムラソウ	P					1									0	0	0	0	0	0	0	0	0	0	0	0		0	0	0	0	1	0	0	0	0	0	0	0		0	0	0	0	0	0	0
Plot02	1099	アキカラマツ	P					1									0	0	0	0	0	0	0	0	0	0	0	0		0	0	0	0	1	0	0	0	0	0	0	0		0	0	0	0	0	0	0
Plot02	1117	オニタビラコ	A					1									0	0	0	0	1	0	0	0	0	0	0	0		0	0	0	0	0	0	0	0	0	0	0	0		0	0	0	0	0	0	0
Plot02	1133	アキカラマツ	P					1									0	0	0	0	0	0	0	0	0	0	0	0		0	0	0	0	1	0	0	0	0	0	0	0		0	0	0	0	0	0	0
Plot02	1146	オニタビラコ	A					1									0	0	0	0	1	0	0	0	0	0	0	0		0	0	0	0	0	0	0	0	0	0	0	0		0	0	0	0	0	0	0
Plot02	1103	オニタビラコ	A					1									0	0	0	0	1	0	0	0	0	0	0	0		0	0	0	0	0	0	0	0	0	0	0	0		0	0	0	0	0	0	0
Plot02	1085	オニタビラコ	A					1									0	0	0	0	1	0	0	0	0	0	0	0		0	0	0	0	0	0	0	0	0	0	0	0		0	0	0	0	0	0	0
Plot02	1087	オニタビラコ	A					1									0	0	0	0	1	0	0	0	0	0	0	0		0	0	0	0	0	0	0	0	0	0	0	0		0	0	0	0	0	0	0
Plot02	1096	オニタビラコ	A					1									0	0	0	0	1	0	0	0	0	0	0	0		0	0	0	0	0	0	0	0	0	0	0	0		0	0	0	0	0	0	0
Plot02	1229	オニタビラコ	A				1										0	0	0	1	0	0	0	0	0	0	0	0		0	0	0	0	0	0	0	0	0	0	0	0		0	0	0	0	0	0	0
Plot02	1230	オニタビラコ	A				1										0	0	0	1	0	0	0	0	0	0	0	0		0	0	0	0	0	0	0	0	0	0	0	0		0	0	0	0	0	0	0
Plot02	1233	オニタビラコ	A				1										0	0	0	1	0	0	0	0	0	0	0	0		0	0	0	0	0	0	0	0	0	0	0	0		0	0	0	0	0	0	0
Plot02	1235	オニタビラコ	A				1										0	0	0	1	0	0	0	0	0	0	0	0		0	0	0	0	0	0	0	0	0	0	0	0		0	0	0	0	0	0	0
Plot02	1236	オニタビラコ	A				1										0	0	0	1	0	0	0	0	0	0	0	0		0	0	0	0	0	0	0	0	0	0	0	0		0	0	0	0	0	0	0
Plot02	1237	オニタビラコ	A				1										0	0	0	1	0	0	0	0	0	0	0	0		0	0	0	0	0	0	0	0	0	0	0	0		0	0	0	0	0	0	0
Plot02	1239	オニタビラコ	A				1										0	0	0	1	0	0	0	0	0	0	0	0		0	0	0	0	0	0	0	0	0	0	0	0		0	0	0	0	0	0	0
Plot02	1240	オニタビラコ	A				1										0	0	0	1	0	0	0	0	0	0	0	0		0	0	0	0	0	0	0	0	0	0	0	0		0	0	0	0	0	0	0
Plot02	1241	オニタビラコ	A				1										0	0	0	1	0	0	0	0	0	0	0	0		0	0	0	0	0	0	0	0	0	0	0	0		0	0	0	0	0	0	0
Plot02	1242	オニタビラコ	A				1										0	0	0	1	0	0	0	0	0	0	0	0		0	0	0	0	0	0	0	0	0	0	0	0		0	0	0	0	0	0	0
Plot02	1254	コナスビ	P				1										0	0	0	0	0	0	0	0	0	0	0	0		0	0	0	1	0	0	0	0	0	0	0	0		0	0	0	0	0	0	0
Plot02	1232	オニタビラコ	A				1										0	0	0	1	0	0	0	0	0	0	0	0		0	0	0	0	0	0	0	0	0	0	0	0		0	0	0	0	0	0	0
Plot02	1234	オニタビラコ	A				1										0	0	0	1	0	0	0	0	0	0	0	0		0	0	0	0	0	0	0	0	0	0	0	0		0	0	0	0	0	0	0
Plot02	1231	オニタビラコ	A				1										0	0	0	1	0	0	0	0	0	0	0	0		0	0	0	0	0	0	0	0	0	0	0	0		0	0	0	0	0	0	0
Plot02	1238	オニタビラコ	A				1										0	0	0	1	0	0	0	0	0	0	0	0		0	0	0	0	0	0	0	0	0	0	0	0		0	0	0	0	0	0	0
Plot02	1459	キランソウ	P			1											0	0	0	0	0	0	0	0	0	0	0	0		0	0	1	0	0	0	0	0	0	0	0	0		0	0	0	0	0	0	0
Plot02	1460	セイタカアワダチソウ	P			1											0	0	0	0	0	0	0	0	0	0	0	0		0	0	1	0	0	0	0	0	0	0	0	0		0	0	0	0	0	0	0
Plot02	1461	オニタビラコ	A			1											0	0	1	0	0	0	0	0	0	0	0	0		0	0	0	0	0	0	0	0	0	0	0	0		0	0	0	0	0	0	0
Plot02	1463	オニタビラコ	A			1											0	0	1	0	0	0	0	0	0	0	0	0		0	0	0	0	0	0	0	0	0	0	0	0		0	0	0	0	0	0	0
Plot02	1464	オニタビラコ	A			1											0	0	1	0	0	0	0	0	0	0	0	0		0	0	0	0	0	0	0	0	0	0	0	0		0	0	0	0	0	0	0
Plot02	1465	オニタビラコ	A			1											0	0	1	0	0	0	0	0	0	0	0	0		0	0	0	0	0	0	0	0	0	0	0	0		0	0	0	0	0	0	0
Plot02	1466	オニタビラコ	A			1											0	0	1	0	0	0	0	0	0	0	0	0		0	0	0	0	0	0	0	0	0	0	0	0		0	0	0	0	0	0	0
Plot02	1467	オニタビラコ	A			1											0	0	1	0	0	0	0	0	0	0	0	0		0	0	0	0	0	0	0	0	0	0	0	0		0	0	0	0	0	0	0
Plot02	1468	オニタビラコ	A			1											0	0	1	0	0	0	0	0	0	0	0	0		0	0	0	0	0	0	0	0	0	0	0	0		0	0	0	0	0	0	0
Plot02	1469	オニタビラコ	A			1											0	0	1	0	0	0	0	0	0	0	0	0		0	0	0	0	0	0	0	0	0	0	0	0		0	0	0	0	0	0	0
Plot02	1470	オニタビラコ	A			1											0	0	1	0	0	0	0	0	0	0	0	0		0	0	0	0	0	0	0	0	0	0	0	0		0	0	0	0	0	0	0
Plot02	1462	オニタビラコ	A			1											0	0	1	0	0	0	0	0	0	0	0	0		0	0	0	0	0	0	0	0	0	0	0	0		0	0	0	0	0	0	0
Plot02	1797	アザミ類	P		1												0	0	0	0	0	0	0	0	0	0	0	0		0	1	0	0	0	0	0	0	0	0	0	0		0	0	0	0	0	0	0
Plot02	1791	オニタビラコ	A		1												0	1	0	0	0	0	0	0	0	0	0	0		0	0	0	0	0	0	0	0	0	0	0	0		0	0	0	0	0	0	0
Plot02	1793	アザミ類	P		1												0	0	0	0	0	0	0	0	0	0	0	0		0	1	0	0	0	0	0	0	0	0	0	0		0	0	0	0	0	0	0
Plot02	1794	ハルジオン	A		1												0	1	0	0	0	0	0	0	0	0	0	0		0	0	0	0	0	0	0	0	0	0	0	0		0	0	0	0	0	0	0
Plot02	1809	オニタビラコ	A	1													1	0	0	0	0	0	0	0	0	0	0	0		0	0	0	0	0	0	0	0	0	0	0	0		0	0	0	0	0	0	0
Plot02	1810	セイタカアワダチソウ	P	1													0	0	0	0	0	0	0	0	0	0	0	0		1	0	0	0	0	0	0	0	0	0	0	0		0	0	0	0	0	0	0
Plot02	1811	オニタビラコ	A	1													1	0	0	0	0	0	0	0	0	0	0	0		0	0	0	0	0	0	0	0	0	0	0	0		0	0	0	0	0	0	0
Plot02	1812	オニタビラコ	A	1													1	0	0	0	0	0	0	0	0	0	0	0		0	0	0	0	0	0	0	0	0	0	0	0		0	0	0	0	0	0	0
Plot02	1813	ミツバツチグリ	P	1													0	0	0	0	0	0	0	0	0	0	0	0		1	0	0	0	0	0	0	0	0	0	0	0		0	0	0	0	0	0	0
Plot02	1814	アキカラマツ	P	1													0	0	0	0	0	0	0	0	0	0	0	0		1	0	0	0	0	0	0	0	0	0	0	0		0	0	0	0	0	0	0
Plot02	1815	アキカラマツ	P	1													0	0	0	0	0	0	0	0	0	0	0	0		1	0	0	0	0	0	0	0	0	0	0	0		0	0	0	0	0	0	0
Plot02	1816	オニタビラコ	A	1													1	0	0	0	0	0	0	0	0	0	0	0		0	0	0	0	0	0	0	0	0	0	0	0		0	0	0	0	0	0	0
Plot02	1817	アキカラマツ	P	1													0	0	0	0	0	0	0	0	0	0	0	0		1	0	0	0	0	0	0	0	0	0	0	0		0	0	0	0	0	0	0
Plot02	1819	アキカラマツ	P	1													0	0	0	0	0	0	0	0	0	0	0	0		1	0	0	0	0	0	0	0	0	0	0	0		0	0	0	0	0	0	0
Plot02	1820	オニタビラコ	A	1													1	0	0	0	0	0	0	0	0	0	0	0		0	0	0	0	0	0	0	0	0	0	0	0		0	0	0	0	0	0	0
Plot02	1831	オニタビラコ	A	1													1	0	0	0	0	0	0	0	0	0	0	0		0	0	0	0	0	0	0	0	0	0	0	0		0	0	0	0	0	0	0
Plot02	1832	オオイヌノフグリ	A	1													1	0	0	0	0	0	0	0	0	0	0	0		0	0	0	0	0	0	0	0	0	0	0	0		0	0	0	0	0	0	0
Plot02	1833	オオイヌノフグリ	A	1													1	0	0	0	0	0	0	0	0	0	0	0		0	0	0	0	0	0	0	0	0	0	0	0		0	0	0	0	0	0	0
Plot03	32	アキカラマツ	P												1		0	0	0	0	0	0	0	0	0	0	0	0		0	0	0	0	0	0	0	0	0	0	0	1		0	0	0	0	0	0	0
Plot03	27	アキカラマツ	P												1		0	0	0	0	0	0	0	0	0	0	0	0		0	0	0	0	0	0	0	0	0	0	0	1		0	0	0	0	0	0	0
Plot03	37	アキカラマツ	P												1		0	0	0	0	0	0	0	0	0	0	0	0		0	0	0	0	0	0	0	0	0	0	0	1		0	0	0	0	0	0	0
Plot03	22	ノハラアザミ	P												1		0	0	0	0	0	0	0	0	0	0	0	0		0	0	0	0	0	0	0	0	0	0	0	1		0	0	0	0	0	0	0
Plot03	24	不明	U												1		0	0	0	0	0	0	0	0	0	0	0	0		0	0	0	0	0	0	0	0	0	0	0	0		0	0	0	0	0	0	0
Plot03	29	アキカラマツ	P												1		0	0	0	0	0	0	0	0	0	0	0	0		0	0	0	0	0	0	0	0	0	0	0	1		0	0	0	0	0	0	0
Plot03	30	ノアザミ	P												1		0	0	0	0	0	0	0	0	0	0	0	0		0	0	0	0	0	0	0	0	0	0	0	1		0	0	0	0	0	0	0
Plot03	31	アキカラマツ	P												1		0	0	0	0	0	0	0	0	0	0	0	0		0	0	0	0	0	0	0	0	0	0	0	1		0	0	0	0	0	0	0
Plot03	34	アキカラマツ	P												1		0	0	0	0	0	0	0	0	0	0	0	0		0	0	0	0	0	0	0	0	0	0	0	1		0	0	0	0	0	0	0
Plot03	35	アキカラマツ	P												1		0	0	0	0	0	0	0	0	0	0	0	0		0	0	0	0	0	0	0	0	0	0	0	1		0	0	0	0	0	0	0
Plot03	41	アキカラマツ	P												1		0	0	0	0	0	0	0	0	0	0	0	0		0	0	0	0	0	0	0	0	0	0	0	1		0	0	0	0	0	0	0
Plot03	42	アキカラマツ	P												1		0	0	0	0	0	0	0	0	0	0	0	0		0	0	0	0	0	0	0	0	0	0	0	1		0	0	0	0	0	0	0
Plot03	33	アキカラマツ	P												1		0	0	0	0	0	0	0	0	0	0	0	0		0	0	0	0	0	0	0	0	0	0	0	1		0	0	0	0	0	0	0
Plot03	38	アキカラマツ	P												1		0	0	0	0	0	0	0	0	0	0	0	0		0	0	0	0	0	0	0	0	0	0	0	1		0	0	0	0	0	0	0
Plot03	36	アキカラマツ	P												1		0	0	0	0	0	0	0	0	0	0	0	0		0	0	0	0	0	0	0	0	0	0	0	1		0	0	0	0	0	0	0
Plot03	23	ノハラアザミ	P												1		0	0	0	0	0	0	0	0	0	0	0	0		0	0	0	0	0	0	0	0	0	0	0	1		0	0	0	0	0	0	0
Plot03	39	アキカラマツ	P												1		0	0	0	0	0	0	0	0	0	0	0	0		0	0	0	0	0	0	0	0	0	0	0	1		0	0	0	0	0	0	0
Plot03	28	アキカラマツ	P												1		0	0	0	0	0	0	0	0	0	0	0	0		0	0	0	0	0	0	0	0	0	0	0	1		0	0	0	0	0	0	0
Plot03	26	アキカラマツ	P												1		0	0	0	0	0	0	0	0	0	0	0	0		0	0	0	0	0	0	0	0	0	0	0	1		0	0	0	0	0	0	0
Plot03	40	タカトウダイ	P												1		0	0	0	0	0	0	0	0	0	0	0	0		0	0	0	0	0	0	0	0	0	0	0	1		0	0	0	0	0	0	0
Plot03	25	不明	U												1		0	0	0	0	0	0	0	0	0	0	0	0		0	0	0	0	0	0	0	0	0	0	0	0		0	0	0	0	0	0	0
Plot03	259	アキノタムラソウ	P											1			0	0	0	0	0	0	0	0	0	0	0	0		0	0	0	0	0	0	0	0	0	0	1	0		0	0	0	0	0	0	0
Plot03	260	アキカラマツ	P											1			0	0	0	0	0	0	0	0	0	0	0	0		0	0	0	0	0	0	0	0	0	0	1	0		0	0	0	0	0	0	0
Plot03	261	アキカラマツ	P											1			0	0	0	0	0	0	0	0	0	0	0	0		0	0	0	0	0	0	0	0	0	0	1	0		0	0	0	0	0	0	0
Plot03	262	アキカラマツ	P											1			0	0	0	0	0	0	0	0	0	0	0	0		0	0	0	0	0	0	0	0	0	0	1	0		0	0	0	0	0	0	0
Plot03	264	コナスビ	P											1			0	0	0	0	0	0	0	0	0	0	0	0		0	0	0	0	0	0	0	0	0	0	1	0		0	0	0	0	0	0	0
Plot03	268	トダシバ	P											1			0	0	0	0	0	0	0	0	0	0	0	0		0	0	0	0	0	0	0	0	0	0	1	0		0	0	0	0	0	0	0
Plot03	275	ムクノキ	W											1			0	0	0	0	0	0	0	0	0	0	0	0		0	0	0	0	0	0	0	0	0	0	0	0		0	0	0	0	0	0	0
Plot03	281	サジガンクビソウ	P											1			0	0	0	0	0	0	0	0	0	0	0	0		0	0	0	0	0	0	0	0	0	0	1	0		0	0	0	0	0	0	0
Plot03	283	ノアザミ	P											1			0	0	0	0	0	0	0	0	0	0	0	0		0	0	0	0	0	0	0	0	0	0	1	0		0	0	0	0	0	0	0
Plot03	277	ノアザミ	P											1			0	0	0	0	0	0	0	0	0	0	0	0		0	0	0	0	0	0	0	0	0	0	1	0		0	0	0	0	0	0	0
Plot03	278	ススキ	P											1			0	0	0	0	0	0	0	0	0	0	0	0		0	0	0	0	0	0	0	0	0	0	1	0		0	0	0	0	0	0	0
Plot03	258	アザミ類	P											1			0	0	0	0	0	0	0	0	0	0	0	0		0	0	0	0	0	0	0	0	0	0	1	0		0	0	0	0	0	0	0
Plot03	266	ノアザミ	P											1			0	0	0	0	0	0	0	0	0	0	0	0		0	0	0	0	0	0	0	0	0	0	1	0		0	0	0	0	0	0	0
Plot03	270	アキカラマツ	P											1			0	0	0	0	0	0	0	0	0	0	0	0		0	0	0	0	0	0	0	0	0	0	1	0		0	0	0	0	0	0	0
Plot03	271	ノアザミ	P											1			0	0	0	0	0	0	0	0	0	0	0	0		0	0	0	0	0	0	0	0	0	0	1	0		0	0	0	0	0	0	0
Plot03	276	アキカラマツ	P											1			0	0	0	0	0	0	0	0	0	0	0	0		0	0	0	0	0	0	0	0	0	0	1	0		0	0	0	0	0	0	0
Plot03	267	ススキ	P											1			0	0	0	0	0	0	0	0	0	0	0	0		0	0	0	0	0	0	0	0	0	0	1	0		0	0	0	0	0	0	0
Plot03	282	アキカラマツ	P											1			0	0	0	0	0	0	0	0	0	0	0	0		0	0	0	0	0	0	0	0	0	0	1	0		0	0	0	0	0	0	0
Plot03	280	アキカラマツ	P											1			0	0	0	0	0	0	0	0	0	0	0	0		0	0	0	0	0	0	0	0	0	0	1	0		0	0	0	0	0	0	0
Plot03	269	アザミ類	P											1			0	0	0	0	0	0	0	0	0	0	0	0		0	0	0	0	0	0	0	0	0	0	1	0		0	0	0	0	0	0	0
Plot03	279	アキカラマツ	P											1			0	0	0	0	0	0	0	0	0	0	0	0		0	0	0	0	0	0	0	0	0	0	1	0		0	0	0	0	0	0	0
Plot03	273	アキカラマツ	P											1			0	0	0	0	0	0	0	0	0	0	0	0		0	0	0	0	0	0	0	0	0	0	1	0		0	0	0	0	0	0	0
Plot03	265	アキカラマツ	P											1			0	0	0	0	0	0	0	0	0	0	0	0		0	0	0	0	0	0	0	0	0	0	1	0		0	0	0	0	0	0	0
Plot03	274	アキカラマツ	P											1			0	0	0	0	0	0	0	0	0	0	0	0		0	0	0	0	0	0	0	0	0	0	1	0		0	0	0	0	0	0	0
Plot03	263	アキカラマツ	P											1			0	0	0	0	0	0	0	0	0	0	0	0		0	0	0	0	0	0	0	0	0	0	1	0		0	0	0	0	0	0	0
Plot03	272	不明	U											1			0	0	0	0	0	0	0	0	0	0	0	0		0	0	0	0	0	0	0	0	0	0	0	0		0	0	0	0	0	0	0
Plot03	495	アキカラマツ	P										1				0	0	0	0	0	0	0	0	0	0	0	0		0	0	0	0	0	0	0	0	0	1	0	0		0	0	0	0	0	0	0
Plot03	496	キク科sp	P										1				0	0	0	0	0	0	0	0	0	0	0	0		0	0	0	0	0	0	0	0	0	1	0	0		0	0	0	0	0	0	0
Plot03	494	カタバミ	P										1				0	0	0	0	0	0	0	0	0	0	0	0		0	0	0	0	0	0	0	0	0	1	0	0		0	0	0	0	0	0	0
Plot03	609	アキカラマツ	P									1					0	0	0	0	0	0	0	0	0	0	0	0		0	0	0	0	0	0	0	0	1	0	0	0		0	0	0	0	0	0	0
Plot03	612	アキカラマツ	P									1					0	0	0	0	0	0	0	0	0	0	0	0		0	0	0	0	0	0	0	0	1	0	0	0		0	0	0	0	0	0	0
Plot03	613	アキカラマツ	P									1					0	0	0	0	0	0	0	0	0	0	0	0		0	0	0	0	0	0	0	0	1	0	0	0		0	0	0	0	0	0	0
Plot03	615	アキカラマツ	P									1					0	0	0	0	0	0	0	0	0	0	0	0		0	0	0	0	0	0	0	0	1	0	0	0		0	0	0	0	0	0	0
Plot03	616	ヒサカキ	P									1					0	0	0	0	0	0	0	0	0	0	0	0		0	0	0	0	0	0	0	0	1	0	0	0		0	0	0	0	0	0	0
Plot03	608	オオイヌノフグリ	A									1					0	0	0	0	0	0	0	0	1	0	0	0		0	0	0	0	0	0	0	0	0	0	0	0		0	0	0	0	0	0	0
Plot03	611	アキカラマツ	P									1					0	0	0	0	0	0	0	0	0	0	0	0		0	0	0	0	0	0	0	0	1	0	0	0		0	0	0	0	0	0	0
Plot03	614	アキカラマツ	P									1					0	0	0	0	0	0	0	0	0	0	0	0		0	0	0	0	0	0	0	0	1	0	0	0		0	0	0	0	0	0	0
Plot03	610	アキカラマツ	P									1					0	0	0	0	0	0	0	0	0	0	0	0		0	0	0	0	0	0	0	0	1	0	0	0		0	0	0	0	0	0	0
Plot03	913	アキカラマツ	P								1						0	0	0	0	0	0	0	0	0	0	0	0		0	0	0	0	0	0	0	1	0	0	0	0		0	0	0	0	0	0	0
Plot03	911	アキカラマツ	P								1						0	0	0	0	0	0	0	0	0	0	0	0		0	0	0	0	0	0	0	1	0	0	0	0		0	0	0	0	0	0	0
Plot03	909	アキカラマツ	P								1						0	0	0	0	0	0	0	0	0	0	0	0		0	0	0	0	0	0	0	1	0	0	0	0		0	0	0	0	0	0	0
Plot03	910	アキカラマツ	P								1						0	0	0	0	0	0	0	0	0	0	0	0		0	0	0	0	0	0	0	1	0	0	0	0		0	0	0	0	0	0	0
Plot03	912	アザミ類	P								1						0	0	0	0	0	0	0	0	0	0	0	0		0	0	0	0	0	0	0	1	0	0	0	0		0	0	0	0	0	0	0
Plot03	907	アキノタムラソウ	P								1						0	0	0	0	0	0	0	0	0	0	0	0		0	0	0	0	0	0	0	1	0	0	0	0		0	0	0	0	0	0	0
Plot03	908	不明	U								1						0	0	0	0	0	0	0	0	0	0	0	0		0	0	0	0	0	0	0	0	0	0	0	0		0	0	0	0	0	0	0
Plot03	1069	アキカラマツ	P						1								0	0	0	0	0	0	0	0	0	0	0	0		0	0	0	0	0	1	0	0	0	0	0	0		0	0	0	0	0	0	0
Plot03	1066	ヤブタビラコ	A						1								0	0	0	0	0	1	0	0	0	0	0	0		0	0	0	0	0	0	0	0	0	0	0	0		0	0	0	0	0	0	0
Plot03	1053	コバギボウシ	P						1								0	0	0	0	0	0	0	0	0	0	0	0		0	0	0	0	0	1	0	0	0	0	0	0		0	0	0	0	0	0	0
Plot03	1097	アキノタムラソウ	P					1									0	0	0	0	0	0	0	0	0	0	0	0		0	0	0	0	1	0	0	0	0	0	0	0		0	0	0	0	0	0	0
Plot03	1100	アキカラマツ	P					1									0	0	0	0	0	0	0	0	0	0	0	0		0	0	0	0	1	0	0	0	0	0	0	0		0	0	0	0	0	0	0
Plot03	1111	アザミ類	P					1									0	0	0	0	0	0	0	0	0	0	0	0		0	0	0	0	1	0	0	0	0	0	0	0		0	0	0	0	0	0	0
Plot03	1124	セイタカアワダチソウ	P					1									0	0	0	0	0	0	0	0	0	0	0	0		0	0	0	0	1	0	0	0	0	0	0	0		0	0	0	0	0	0	0
Plot03	1131	コナスビ	P					1									0	0	0	0	0	0	0	0	0	0	0	0		0	0	0	0	1	0	0	0	0	0	0	0		0	0	0	0	0	0	0
Plot03	1136	オニタビラコ	A					1									0	0	0	0	1	0	0	0	0	0	0	0		0	0	0	0	0	0	0	0	0	0	0	0		0	0	0	0	0	0	0
Plot03	1139	オニタビラコ	A					1									0	0	0	0	1	0	0	0	0	0	0	0		0	0	0	0	0	0	0	0	0	0	0	0		0	0	0	0	0	0	0
Plot03	1092	オニタビラコ	A					1									0	0	0	0	1	0	0	0	0	0	0	0		0	0	0	0	0	0	0	0	0	0	0	0		0	0	0	0	0	0	0
Plot03	1120	双葉sp	P					1									0	0	0	0	0	0	0	0	0	0	0	0		0	0	0	0	1	0	0	0	0	0	0	0		0	0	0	0	0	0	0
Plot03	1130	双葉sp	P					1									0	0	0	0	0	0	0	0	0	0	0	0		0	0	0	0	1	0	0	0	0	0	0	0		0	0	0	0	0	0	0
Plot03	1135	双葉sp	P					1									0	0	0	0	0	0	0	0	0	0	0	0		0	0	0	0	1	0	0	0	0	0	0	0		0	0	0	0	0	0	0
Plot03	1247	オニタビラコ	A				1										0	0	0	1	0	0	0	0	0	0	0	0		0	0	0	0	0	0	0	0	0	0	0	0		0	0	0	0	0	0	0
Plot03	1250	オランダミミナグサ	A				1										0	0	0	1	0	0	0	0	0	0	0	0		0	0	0	0	0	0	0	0	0	0	0	0		0	0	0	0	0	0	0
Plot03	1251	オランダミミナグサ	A				1										0	0	0	1	0	0	0	0	0	0	0	0		0	0	0	0	0	0	0	0	0	0	0	0		0	0	0	0	0	0	0
Plot03	1252	オニタビラコ	A				1										0	0	0	1	0	0	0	0	0	0	0	0		0	0	0	0	0	0	0	0	0	0	0	0		0	0	0	0	0	0	0
Plot03	1262	コウゾリナ	A				1										0	0	0	1	0	0	0	0	0	0	0	0		0	0	0	0	0	0	0	0	0	0	0	0		0	0	0	0	0	0	0
Plot03	1246	オニタビラコ	A				1										0	0	0	1	0	0	0	0	0	0	0	0		0	0	0	0	0	0	0	0	0	0	0	0		0	0	0	0	0	0	0
Plot03	1260	コウゾリナ	A				1										0	0	0	1	0	0	0	0	0	0	0	0		0	0	0	0	0	0	0	0	0	0	0	0		0	0	0	0	0	0	0
Plot03	1244	アキカラマツ	P				1										0	0	0	0	0	0	0	0	0	0	0	0		0	0	0	1	0	0	0	0	0	0	0	0		0	0	0	0	0	0	0
Plot03	1245	オニタビラコ	A				1										0	0	0	1	0	0	0	0	0	0	0	0		0	0	0	0	0	0	0	0	0	0	0	0		0	0	0	0	0	0	0
Plot03	1248	オニタビラコ	A				1										0	0	0	1	0	0	0	0	0	0	0	0		0	0	0	0	0	0	0	0	0	0	0	0		0	0	0	0	0	0	0
Plot03	1253	オニタビラコ	A				1										0	0	0	1	0	0	0	0	0	0	0	0		0	0	0	0	0	0	0	0	0	0	0	0		0	0	0	0	0	0	0
Plot03	1249	オニタビラコ	A				1										0	0	0	1	0	0	0	0	0	0	0	0		0	0	0	0	0	0	0	0	0	0	0	0		0	0	0	0	0	0	0
Plot03	1259	アキカラマツ	P				1										0	0	0	0	0	0	0	0	0	0	0	0		0	0	0	1	0	0	0	0	0	0	0	0		0	0	0	0	0	0	0
Plot03	1243	オニタビラコ	A				1										0	0	0	1	0	0	0	0	0	0	0	0		0	0	0	0	0	0	0	0	0	0	0	0		0	0	0	0	0	0	0
Plot03	1261	エノコログサ	A				1										0	0	0	1	0	0	0	0	0	0	0	0		0	0	0	0	0	0	0	0	0	0	0	0		0	0	0	0	0	0	0
Plot03	1532	オニタビラコ	A			1											0	0	1	0	0	0	0	0	0	0	0	0		0	0	0	0	0	0	0	0	0	0	0	0		0	0	0	0	0	0	0
Plot03	1538	アキカラマツ	P			1											0	0	0	0	0	0	0	0	0	0	0	0		0	0	1	0	0	0	0	0	0	0	0	0		0	0	0	0	0	0	0
Plot03	1530	オニタビラコ	A			1											0	0	1	0	0	0	0	0	0	0	0	0		0	0	0	0	0	0	0	0	0	0	0	0		0	0	0	0	0	0	0
Plot03	1533	アキカラマツ	P			1											0	0	0	0	0	0	0	0	0	0	0	0		0	0	1	0	0	0	0	0	0	0	0	0		0	0	0	0	0	0	0
Plot03	1534	アキカラマツ	P			1											0	0	0	0	0	0	0	0	0	0	0	0		0	0	1	0	0	0	0	0	0	0	0	0		0	0	0	0	0	0	0
Plot03	1535	不明	U			1											0	0	0	0	0	0	0	0	0	0	0	0		0	0	0	0	0	0	0	0	0	0	0	0		0	0	0	0	0	0	0
Plot03	1537	カタバミ	P			1											0	0	0	0	0	0	0	0	0	0	0	0		0	0	1	0	0	0	0	0	0	0	0	0		0	0	0	0	0	0	0
Plot03	1540	オニタビラコ	A			1											0	0	1	0	0	0	0	0	0	0	0	0		0	0	0	0	0	0	0	0	0	0	0	0		0	0	0	0	0	0	0
Plot03	1539	オニタビラコ	A			1											0	0	1	0	0	0	0	0	0	0	0	0		0	0	0	0	0	0	0	0	0	0	0	0		0	0	0	0	0	0	0
Plot03	1531	ミツバツチグリ	P			1											0	0	0	0	0	0	0	0	0	0	0	0		0	0	1	0	0	0	0	0	0	0	0	0		0	0	0	0	0	0	0
Plot03	1536	不明	U			1											0	0	0	0	0	0	0	0	0	0	0	0		0	0	0	0	0	0	0	0	0	0	0	0		0	0	0	0	0	0	0
Plot03	1792	オニタビラコ	A		1												0	1	0	0	0	0	0	0	0	0	0	0		0	0	0	0	0	0	0	0	0	0	0	0		0	0	0	0	0	0	0
Plot03	1834	オオイヌノフグリ	A	1													1	0	0	0	0	0	0	0	0	0	0	0		0	0	0	0	0	0	0	0	0	0	0	0		0	0	0	0	0	0	0
Plot03	1835	オオイヌノフグリ	A	1													1	0	0	0	0	0	0	0	0	0	0	0		0	0	0	0	0	0	0	0	0	0	0	0		0	0	0	0	0	0	0
Plot03	1836	オオイヌノフグリ	A	1													1	0	0	0	0	0	0	0	0	0	0	0		0	0	0	0	0	0	0	0	0	0	0	0		0	0	0	0	0	0	0
Plot03	1837	オオイヌノフグリ	A	1													1	0	0	0	0	0	0	0	0	0	0	0		0	0	0	0	0	0	0	0	0	0	0	0		0	0	0	0	0	0	0
Plot03	1838	オオイヌノフグリ	A	1													1	0	0	0	0	0	0	0	0	0	0	0		0	0	0	0	0	0	0	0	0	0	0	0		0	0	0	0	0	0	0
Plot03	1839	オオイヌノフグリ	A	1													1	0	0	0	0	0	0	0	0	0	0	0		0	0	0	0	0	0	0	0	0	0	0	0		0	0	0	0	0	0	0
Plot03	1840	オオイヌノフグリ	A	1													1	0	0	0	0	0	0	0	0	0	0	0		0	0	0	0	0	0	0	0	0	0	0	0		0	0	0	0	0	0	0
Plot03	1841	オオイヌノフグリ	A	1													1	0	0	0	0	0	0	0	0	0	0	0		0	0	0	0	0	0	0	0	0	0	0	0		0	0	0	0	0	0	0
Plot03	1842	セイタカアワダチソウ	P	1													0	0	0	0	0	0	0	0	0	0	0	0		1	0	0	0	0	0	0	0	0	0	0	0		0	0	0	0	0	0	0
Plot03	1843	オカトラノオ	P	1													0	0	0	0	0	0	0	0	0	0	0	0		1	0	0	0	0	0	0	0	0	0	0	0		0	0	0	0	0	0	0
Plot03	1844	オニタビラコ	A	1													1	0	0	0	0	0	0	0	0	0	0	0		0	0	0	0	0	0	0	0	0	0	0	0		0	0	0	0	0	0	0
Plot03	1845	オオイヌノフグリ	A	1													1	0	0	0	0	0	0	0	0	0	0	0		0	0	0	0	0	0	0	0	0	0	0	0		0	0	0	0	0	0	0
Plot03	1846	ミツバツチグリ	P	1													0	0	0	0	0	0	0	0	0	0	0	0		1	0	0	0	0	0	0	0	0	0	0	0		0	0	0	0	0	0	0
Plot03	1847	ミツバツチグリ	P	1													0	0	0	0	0	0	0	0	0	0	0	0		1	0	0	0	0	0	0	0	0	0	0	0		0	0	0	0	0	0	0
Plot03	1848	オオイヌノフグリ	A	1													1	0	0	0	0	0	0	0	0	0	0	0		0	0	0	0	0	0	0	0	0	0	0	0		0	0	0	0	0	0	0
Plot03	1849	オオイヌノフグリ	A	1													1	0	0	0	0	0	0	0	0	0	0	0		0	0	0	0	0	0	0	0	0	0	0	0		0	0	0	0	0	0	0
Plot03	1850	アザミ類	P	1													0	0	0	0	0	0	0	0	0	0	0	0		1	0	0	0	0	0	0	0	0	0	0	0		0	0	0	0	0	0	0
Plot03	1851	アキカラマツ	P	1													0	0	0	0	0	0	0	0	0	0	0	0		1	0	0	0	0	0	0	0	0	0	0	0		0	0	0	0	0	0	0
Plot03	1852	アキカラマツ	P	1													0	0	0	0	0	0	0	0	0	0	0	0		1	0	0	0	0	0	0	0	0	0	0	0		0	0	0	0	0	0	0
Plot03	1853	オニタビラコ	A	1													1	0	0	0	0	0	0	0	0	0	0	0		0	0	0	0	0	0	0	0	0	0	0	0		0	0	0	0	0	0	0
Plot03	1854	アキカラマツ	P	1													0	0	0	0	0	0	0	0	0	0	0	0		1	0	0	0	0	0	0	0	0	0	0	0		0	0	0	0	0	0	0
Plot03	1855	オニタビラコ	A	1													1	0	0	0	0	0	0	0	0	0	0	0		0	0	0	0	0	0	0	0	0	0	0	0		0	0	0	0	0	0	0
Plot04	43	アキカラマツ	P												1		0	0	0	0	0	0	0	0	0	0	0	0		0	0	0	0	0	0	0	0	0	0	0	1		0	0	0	0	0	0	0
Plot04	44	アキカラマツ	P												1		0	0	0	0	0	0	0	0	0	0	0	0		0	0	0	0	0	0	0	0	0	0	0	1		0	0	0	0	0	0	0
Plot04	46	アキカラマツ	P												1		0	0	0	0	0	0	0	0	0	0	0	0		0	0	0	0	0	0	0	0	0	0	0	1		0	0	0	0	0	0	0
Plot04	47	アキカラマツ	P												1		0	0	0	0	0	0	0	0	0	0	0	0		0	0	0	0	0	0	0	0	0	0	0	1		0	0	0	0	0	0	0
Plot04	51	ノアザミ	P												1		0	0	0	0	0	0	0	0	0	0	0	0		0	0	0	0	0	0	0	0	0	0	0	1		0	0	0	0	0	0	0
Plot04	45	ノアザミ	P												1		0	0	0	0	0	0	0	0	0	0	0	0		0	0	0	0	0	0	0	0	0	0	0	1		0	0	0	0	0	0	0
Plot04	53	アザミ類	P												1		0	0	0	0	0	0	0	0	0	0	0	0		0	0	0	0	0	0	0	0	0	0	0	1		0	0	0	0	0	0	0
Plot04	59	ニガナ	P												1		0	0	0	0	0	0	0	0	0	0	0	0		0	0	0	0	0	0	0	0	0	0	0	1		0	0	0	0	0	0	0
Plot04	52	アキカラマツ	P												1		0	0	0	0	0	0	0	0	0	0	0	0		0	0	0	0	0	0	0	0	0	0	0	1		0	0	0	0	0	0	0
Plot04	50	アキカラマツ	P												1		0	0	0	0	0	0	0	0	0	0	0	0		0	0	0	0	0	0	0	0	0	0	0	1		0	0	0	0	0	0	0
Plot04	54	メヒシバ	A												1		0	0	0	0	0	0	0	0	0	0	0	1		0	0	0	0	0	0	0	0	0	0	0	0		0	0	0	0	0	0	0
Plot04	57	アザミ類	P												1		0	0	0	0	0	0	0	0	0	0	0	0		0	0	0	0	0	0	0	0	0	0	0	1		0	0	0	0	0	0	0
Plot04	58	アキカラマツ	P												1		0	0	0	0	0	0	0	0	0	0	0	0		0	0	0	0	0	0	0	0	0	0	0	1		0	0	0	0	0	0	0
Plot04	55	アキカラマツ	P												1		0	0	0	0	0	0	0	0	0	0	0	0		0	0	0	0	0	0	0	0	0	0	0	1		0	0	0	0	0	0	0
Plot04	60	ヤマユリ	P												1		0	0	0	0	0	0	0	0	0	0	0	0		0	0	0	0	0	0	0	0	0	0	0	1		0	0	0	0	0	0	0
Plot04	48	アキカラマツ	P												1		0	0	0	0	0	0	0	0	0	0	0	0		0	0	0	0	0	0	0	0	0	0	0	1		0	0	0	0	0	0	0
Plot04	56	アキカラマツ	P												1		0	0	0	0	0	0	0	0	0	0	0	0		0	0	0	0	0	0	0	0	0	0	0	1		0	0	0	0	0	0	0
Plot04	49	アザミ類	P												1		0	0	0	0	0	0	0	0	0	0	0	0		0	0	0	0	0	0	0	0	0	0	0	1		0	0	0	0	0	0	0
Plot04	286	アキカラマツ	P											2			0	0	0	0	0	0	0	0	0	0	0	0		0	0	0	0	0	0	0	0	0	0	2	0		0	0	0	0	0	0	0
Plot04	287	アキカラマツ	P											2			0	0	0	0	0	0	0	0	0	0	0	0		0	0	0	0	0	0	0	0	0	0	2	0		0	0	0	0	0	0	0
Plot04	293	アキカラマツ	P											1			0	0	0	0	0	0	0	0	0	0	0	0		0	0	0	0	0	0	0	0	0	0	1	0		0	0	0	0	0	0	0
Plot04	299	アキカラマツ	P											1			0	0	0	0	0	0	0	0	0	0	0	0		0	0	0	0	0	0	0	0	0	0	1	0		0	0	0	0	0	0	0
Plot04	302	アキカラマツ	P											1			0	0	0	0	0	0	0	0	0	0	0	0		0	0	0	0	0	0	0	0	0	0	1	0		0	0	0	0	0	0	0
Plot04	303	アキカラマツ	P											1			0	0	0	0	0	0	0	0	0	0	0	0		0	0	0	0	0	0	0	0	0	0	1	0		0	0	0	0	0	0	0
Plot04	304	アキカラマツ	P											1			0	0	0	0	0	0	0	0	0	0	0	0		0	0	0	0	0	0	0	0	0	0	1	0		0	0	0	0	0	0	0
Plot04	298	セイタカアワダチソウ	P											1			0	0	0	0	0	0	0	0	0	0	0	0		0	0	0	0	0	0	0	0	0	0	1	0		0	0	0	0	0	0	0
Plot04	285	ノアザミ	P											1			0	0	0	0	0	0	0	0	0	0	0	0		0	0	0	0	0	0	0	0	0	0	1	0		0	0	0	0	0	0	0
Plot04	292	アキカラマツ	P											1			0	0	0	0	0	0	0	0	0	0	0	0		0	0	0	0	0	0	0	0	0	0	1	0		0	0	0	0	0	0	0
Plot04	289	キランソウ	P											1			0	0	0	0	0	0	0	0	0	0	0	0		0	0	0	0	0	0	0	0	0	0	1	0		0	0	0	0	0	0	0
Plot04	301	アキカラマツ	P											1			0	0	0	0	0	0	0	0	0	0	0	0		0	0	0	0	0	0	0	0	0	0	1	0		0	0	0	0	0	0	0
Plot04	294	セイタカアワダチソウ	P											1			0	0	0	0	0	0	0	0	0	0	0	0		0	0	0	0	0	0	0	0	0	0	1	0		0	0	0	0	0	0	0
Plot04	288	カタバミ	P											1			0	0	0	0	0	0	0	0	0	0	0	0		0	0	0	0	0	0	0	0	0	0	1	0		0	0	0	0	0	0	0
Plot04	305	アキカラマツ	P											1			0	0	0	0	0	0	0	0	0	0	0	0		0	0	0	0	0	0	0	0	0	0	1	0		0	0	0	0	0	0	0
Plot04	297	木本	P											1			0	0	0	0	0	0	0	0	0	0	0	0		0	0	0	0	0	0	0	0	0	0	1	0		0	0	0	0	0	0	0
Plot04	290	アザミ類	P											1			0	0	0	0	0	0	0	0	0	0	0	0		0	0	0	0	0	0	0	0	0	0	1	0		0	0	0	0	0	0	0
Plot04	284	アキカラマツ	P											1			0	0	0	0	0	0	0	0	0	0	0	0		0	0	0	0	0	0	0	0	0	0	1	0		0	0	0	0	0	0	0
Plot04	296	イネ科sp	P											1			0	0	0	0	0	0	0	0	0	0	0	0		0	0	0	0	0	0	0	0	0	0	1	0		0	0	0	0	0	0	0
Plot04	291	アキカラマツ	P											1			0	0	0	0	0	0	0	0	0	0	0	0		0	0	0	0	0	0	0	0	0	0	1	0		0	0	0	0	0	0	0
Plot04	295	アザミ類	P											1			0	0	0	0	0	0	0	0	0	0	0	0		0	0	0	0	0	0	0	0	0	0	1	0		0	0	0	0	0	0	0
Plot04	300	アキカラマツ	P											1			0	0	0	0	0	0	0	0	0	0	0	0		0	0	0	0	0	0	0	0	0	0	1	0		0	0	0	0	0	0	0
Plot04	491	アキカラマツ	P										1				0	0	0	0	0	0	0	0	0	0	0	0		0	0	0	0	0	0	0	0	0	1	0	0		0	0	0	0	0	0	0
Plot04	493	アキカラマツ	P										1				0	0	0	0	0	0	0	0	0	0	0	0		0	0	0	0	0	0	0	0	0	1	0	0		0	0	0	0	0	0	0
Plot04	492	アキカラマツ	P										1				0	0	0	0	0	0	0	0	0	0	0	0		0	0	0	0	0	0	0	0	0	1	0	0		0	0	0	0	0	0	0
Plot04	619	キランソウ	P									1					0	0	0	0	0	0	0	0	0	0	0	0		0	0	0	0	0	0	0	0	1	0	0	0		0	0	0	0	0	0	0
Plot04	618	オオイヌノフグリ	A									1					0	0	0	0	0	0	0	0	1	0	0	0		0	0	0	0	0	0	0	0	0	0	0	0		0	0	0	0	0	0	0
Plot04	617	オオイヌノフグリ	A									1					0	0	0	0	0	0	0	0	1	0	0	0		0	0	0	0	0	0	0	0	0	0	0	0		0	0	0	0	0	0	0
Plot04	620	オオイヌノフグリ	A									1					0	0	0	0	0	0	0	0	1	0	0	0		0	0	0	0	0	0	0	0	0	0	0	0		0	0	0	0	0	0	0
Plot04	916	アキノタムラソウ	P								1						0	0	0	0	0	0	0	0	0	0	0	0		0	0	0	0	0	0	0	1	0	0	0	0		0	0	0	0	0	0	0
Plot04	914	コナスビ	P								1						0	0	0	0	0	0	0	0	0	0	0	0		0	0	0	0	0	0	0	1	0	0	0	0		0	0	0	0	0	0	0
Plot04	915	アキノタムラソウ	P								1						0	0	0	0	0	0	0	0	0	0	0	0		0	0	0	0	0	0	0	1	0	0	0	0		0	0	0	0	0	0	0
Plot04	1059	コバギボウシ	P						4								0	0	0	0	0	0	0	0	0	0	0	0		0	0	0	0	0	4	0	0	0	0	0	0		0	0	0	0	0	0	0
Plot04	1138	アキカラマツ	P						1								0	0	0	0	0	0	0	0	0	0	0	0		0	0	0	0	0	1	0	0	0	0	0	0		0	0	0	0	0	0	0
Plot04	1101	コバギボウシ	P						1								0	0	0	0	0	0	0	0	0	0	0	0		0	0	0	0	0	1	0	0	0	0	0	0		0	0	0	0	0	0	0
Plot04	1072	アキノタムラソウ	P					1									0	0	0	0	0	0	0	0	0	0	0	0		0	0	0	0	1	0	0	0	0	0	0	0		0	0	0	0	0	0	0
Plot04	1255	コウゾリナ	A				1										0	0	0	1	0	0	0	0	0	0	0	0		0	0	0	0	0	0	0	0	0	0	0	0		0	0	0	0	0	0	0
Plot04	1258	オニタビラコ	A				1										0	0	0	1	0	0	0	0	0	0	0	0		0	0	0	0	0	0	0	0	0	0	0	0		0	0	0	0	0	0	0
Plot04	1270	キツネノマゴ	A				1										0	0	0	1	0	0	0	0	0	0	0	0		0	0	0	0	0	0	0	0	0	0	0	0		0	0	0	0	0	0	0
Plot04	1275	ヤマカモジグサ	P				1										0	0	0	0	0	0	0	0	0	0	0	0		0	0	0	1	0	0	0	0	0	0	0	0		0	0	0	0	0	0	0
Plot04	1256	アキカラマツ	P				1										0	0	0	0	0	0	0	0	0	0	0	0		0	0	0	1	0	0	0	0	0	0	0	0		0	0	0	0	0	0	0
Plot04	1276	コナスビ	P				1										0	0	0	0	0	0	0	0	0	0	0	0		0	0	0	1	0	0	0	0	0	0	0	0		0	0	0	0	0	0	0
Plot04	1257	オニタビラコ	A				1										0	0	0	1	0	0	0	0	0	0	0	0		0	0	0	0	0	0	0	0	0	0	0	0		0	0	0	0	0	0	0
Plot04	1269	ヤマカモジグサ	P				1										0	0	0	0	0	0	0	0	0	0	0	0		0	0	0	1	0	0	0	0	0	0	0	0		0	0	0	0	0	0	0
Plot04	1263	不明	U				1										0	0	0	0	0	0	0	0	0	0	0	0		0	0	0	0	0	0	0	0	0	0	0	0		0	0	0	0	0	0	0
Plot04	1520	アキカラマツ	P			1											0	0	0	0	0	0	0	0	0	0	0	0		0	0	1	0	0	0	0	0	0	0	0	0		0	0	0	0	0	0	0
Plot04	1526	アキカラマツ	P			1											0	0	0	0	0	0	0	0	0	0	0	0		0	0	1	0	0	0	0	0	0	0	0	0		0	0	0	0	0	0	0
Plot04	1519	オニタビラコ	A			1											0	0	1	0	0	0	0	0	0	0	0	0		0	0	0	0	0	0	0	0	0	0	0	0		0	0	0	0	0	0	0
Plot04	1521	オニタビラコ	A			1											0	0	1	0	0	0	0	0	0	0	0	0		0	0	0	0	0	0	0	0	0	0	0	0		0	0	0	0	0	0	0
Plot04	1523	タカトウダイ	P			1											0	0	0	0	0	0	0	0	0	0	0	0		0	0	1	0	0	0	0	0	0	0	0	0		0	0	0	0	0	0	0
Plot04	1524	オニタビラコ	A			1											0	0	1	0	0	0	0	0	0	0	0	0		0	0	0	0	0	0	0	0	0	0	0	0		0	0	0	0	0	0	0
Plot04	1527	オオイヌノフグリ	A			1											0	0	1	0	0	0	0	0	0	0	0	0		0	0	0	0	0	0	0	0	0	0	0	0		0	0	0	0	0	0	0
Plot04	1528	オニタビラコ	A			1											0	0	1	0	0	0	0	0	0	0	0	0		0	0	0	0	0	0	0	0	0	0	0	0		0	0	0	0	0	0	0
Plot04	1522	オニタビラコ	A			1											0	0	1	0	0	0	0	0	0	0	0	0		0	0	0	0	0	0	0	0	0	0	0	0		0	0	0	0	0	0	0
Plot04	1525	セイタカアワダチソウ	P			1											0	0	0	0	0	0	0	0	0	0	0	0		0	0	1	0	0	0	0	0	0	0	0	0		0	0	0	0	0	0	0
Plot04	1648	アザミ類	P		1												0	0	0	0	0	0	0	0	0	0	0	0		0	1	0	0	0	0	0	0	0	0	0	0		0	0	0	0	0	0	0
Plot04	1649	オランダミミナグサ	A		1												0	1	0	0	0	0	0	0	0	0	0	0		0	0	0	0	0	0	0	0	0	0	0	0		0	0	0	0	0	0	0
Plot04	1650	アキカラマツ	P		1												0	0	0	0	0	0	0	0	0	0	0	0		0	1	0	0	0	0	0	0	0	0	0	0		0	0	0	0	0	0	0
Plot04	1864	オオイヌノフグリ	A	25													25	0	0	0	0	0	0	0	0	0	0	0		0	0	0	0	0	0	0	0	0	0	0	0		0	0	0	0	0	0	0
Plot04	1863	オオイヌノフグリ	A	14													14	0	0	0	0	0	0	0	0	0	0	0		0	0	0	0	0	0	0	0	0	0	0	0		0	0	0	0	0	0	0
Plot04	1856	オオイヌノフグリ	A	1													1	0	0	0	0	0	0	0	0	0	0	0		0	0	0	0	0	0	0	0	0	0	0	0		0	0	0	0	0	0	0
Plot04	1857	オカトラノオ	P	1													0	0	0	0	0	0	0	0	0	0	0	0		1	0	0	0	0	0	0	0	0	0	0	0		0	0	0	0	0	0	0
Plot04	1858	オオイヌノフグリ	A	1													1	0	0	0	0	0	0	0	0	0	0	0		0	0	0	0	0	0	0	0	0	0	0	0		0	0	0	0	0	0	0
Plot04	1859	アキノタムラソウ	P	1													0	0	0	0	0	0	0	0	0	0	0	0		1	0	0	0	0	0	0	0	0	0	0	0		0	0	0	0	0	0	0
Plot04	1860	オオイヌノフグリ	A	1													1	0	0	0	0	0	0	0	0	0	0	0		0	0	0	0	0	0	0	0	0	0	0	0		0	0	0	0	0	0	0
Plot04	1861	アキカラマツ	P	1													0	0	0	0	0	0	0	0	0	0	0	0		1	0	0	0	0	0	0	0	0	0	0	0		0	0	0	0	0	0	0
Plot04	1862	オオイヌノフグリ	A	1													1	0	0	0	0	0	0	0	0	0	0	0		0	0	0	0	0	0	0	0	0	0	0	0		0	0	0	0	0	0	0
Plot04	1865	オオイヌノフグリ	A	1													1	0	0	0	0	0	0	0	0	0	0	0		0	0	0	0	0	0	0	0	0	0	0	0		0	0	0	0	0	0	0
Plot04	1866	オオイヌノフグリ	A	1													1	0	0	0	0	0	0	0	0	0	0	0		0	0	0	0	0	0	0	0	0	0	0	0		0	0	0	0	0	0	0
Plot04	1867	タカトウダイ	P	1													0	0	0	0	0	0	0	0	0	0	0	0		1	0	0	0	0	0	0	0	0	0	0	0		0	0	0	0	0	0	0
Plot05	65	アキカラマツ	P												4		0	0	0	0	0	0	0	0	0	0	0	0		0	0	0	0	0	0	0	0	0	0	0	4		0	0	0	0	0	0	0
Plot05	62	アキカラマツ	P												4		0	0	0	0	0	0	0	0	0	0	0	0		0	0	0	0	0	0	0	0	0	0	0	4		0	0	0	0	0	0	0
Plot05	73	アキカラマツ	P												3		0	0	0	0	0	0	0	0	0	0	0	0		0	0	0	0	0	0	0	0	0	0	0	3		0	0	0	0	0	0	0
Plot05	81	アキカラマツ	P												2		0	0	0	0	0	0	0	0	0	0	0	0		0	0	0	0	0	0	0	0	0	0	0	2		0	0	0	0	0	0	0
Plot05	66	アキカラマツ	P												1		0	0	0	0	0	0	0	0	0	0	0	0		0	0	0	0	0	0	0	0	0	0	0	1		0	0	0	0	0	0	0
Plot05	71	タカトウダイ	P												1		0	0	0	0	0	0	0	0	0	0	0	0		0	0	0	0	0	0	0	0	0	0	0	1		0	0	0	0	0	0	0
Plot05	68	アキカラマツ	P												1		0	0	0	0	0	0	0	0	0	0	0	0		0	0	0	0	0	0	0	0	0	0	0	1		0	0	0	0	0	0	0
Plot05	61	アキカラマツ	P												1		0	0	0	0	0	0	0	0	0	0	0	0		0	0	0	0	0	0	0	0	0	0	0	1		0	0	0	0	0	0	0
Plot05	63	ノアザミ	P												1		0	0	0	0	0	0	0	0	0	0	0	0		0	0	0	0	0	0	0	0	0	0	0	1		0	0	0	0	0	0	0
Plot05	75	ヒメハギ	P												1		0	0	0	0	0	0	0	0	0	0	0	0		0	0	0	0	0	0	0	0	0	0	0	1		0	0	0	0	0	0	0
Plot05	76	アキカラマツ	P												1		0	0	0	0	0	0	0	0	0	0	0	0		0	0	0	0	0	0	0	0	0	0	0	1		0	0	0	0	0	0	0
Plot05	77	アキカラマツ	P												1		0	0	0	0	0	0	0	0	0	0	0	0		0	0	0	0	0	0	0	0	0	0	0	1		0	0	0	0	0	0	0
Plot05	82	ヒメハギ	P												1		0	0	0	0	0	0	0	0	0	0	0	0		0	0	0	0	0	0	0	0	0	0	0	1		0	0	0	0	0	0	0
Plot05	84	アキカラマツ	P												1		0	0	0	0	0	0	0	0	0	0	0	0		0	0	0	0	0	0	0	0	0	0	0	1		0	0	0	0	0	0	0
Plot05	74	アキカラマツ	P												1		0	0	0	0	0	0	0	0	0	0	0	0		0	0	0	0	0	0	0	0	0	0	0	1		0	0	0	0	0	0	0
Plot05	67	アキカラマツ	P												1		0	0	0	0	0	0	0	0	0	0	0	0		0	0	0	0	0	0	0	0	0	0	0	1		0	0	0	0	0	0	0
Plot05	78	木本	P												1		0	0	0	0	0	0	0	0	0	0	0	0		0	0	0	0	0	0	0	0	0	0	0	1		0	0	0	0	0	0	0
Plot05	83	アキカラマツ	P												1		0	0	0	0	0	0	0	0	0	0	0	0		0	0	0	0	0	0	0	0	0	0	0	1		0	0	0	0	0	0	0
Plot05	85	アキカラマツ	P												1		0	0	0	0	0	0	0	0	0	0	0	0		0	0	0	0	0	0	0	0	0	0	0	1		0	0	0	0	0	0	0
Plot05	70	アキカラマツ	P												1		0	0	0	0	0	0	0	0	0	0	0	0		0	0	0	0	0	0	0	0	0	0	0	1		0	0	0	0	0	0	0
Plot05	64	アザミ類	P												1		0	0	0	0	0	0	0	0	0	0	0	0		0	0	0	0	0	0	0	0	0	0	0	1		0	0	0	0	0	0	0
Plot05	72	アキカラマツ	P												1		0	0	0	0	0	0	0	0	0	0	0	0		0	0	0	0	0	0	0	0	0	0	0	1		0	0	0	0	0	0	0
Plot05	80	アキカラマツ	P												1		0	0	0	0	0	0	0	0	0	0	0	0		0	0	0	0	0	0	0	0	0	0	0	1		0	0	0	0	0	0	0
Plot05	69	不明	U												1		0	0	0	0	0	0	0	0	0	0	0	0		0	0	0	0	0	0	0	0	0	0	0	0		0	0	0	0	0	0	0
Plot05	79	ミツバツチグリ	P												1		0	0	0	0	0	0	0	0	0	0	0	0		0	0	0	0	0	0	0	0	0	0	0	1		0	0	0	0	0	0	0
Plot05	316	アキカラマツ	P											2			0	0	0	0	0	0	0	0	0	0	0	0		0	0	0	0	0	0	0	0	0	0	2	0		0	0	0	0	0	0	0
Plot05	311	アキカラマツ	P											1			0	0	0	0	0	0	0	0	0	0	0	0		0	0	0	0	0	0	0	0	0	0	1	0		0	0	0	0	0	0	0
Plot05	315	ヒメハギ	P											1			0	0	0	0	0	0	0	0	0	0	0	0		0	0	0	0	0	0	0	0	0	0	1	0		0	0	0	0	0	0	0
Plot05	314	ヒメハギ	P											1			0	0	0	0	0	0	0	0	0	0	0	0		0	0	0	0	0	0	0	0	0	0	1	0		0	0	0	0	0	0	0
Plot05	307	ミツバツチグリ	P											1			0	0	0	0	0	0	0	0	0	0	0	0		0	0	0	0	0	0	0	0	0	0	1	0		0	0	0	0	0	0	0
Plot05	320	ヒメハギ	P											1			0	0	0	0	0	0	0	0	0	0	0	0		0	0	0	0	0	0	0	0	0	0	1	0		0	0	0	0	0	0	0
Plot05	312	ヒメハギ	P											1			0	0	0	0	0	0	0	0	0	0	0	0		0	0	0	0	0	0	0	0	0	0	1	0		0	0	0	0	0	0	0
Plot05	313	ヒメハギ	P											1			0	0	0	0	0	0	0	0	0	0	0	0		0	0	0	0	0	0	0	0	0	0	1	0		0	0	0	0	0	0	0
Plot05	319	アキカラマツ	P											1			0	0	0	0	0	0	0	0	0	0	0	0		0	0	0	0	0	0	0	0	0	0	1	0		0	0	0	0	0	0	0
Plot05	317	ミツバツチグリ	P											1			0	0	0	0	0	0	0	0	0	0	0	0		0	0	0	0	0	0	0	0	0	0	1	0		0	0	0	0	0	0	0
Plot05	309	ネジバナ	P											1			0	0	0	0	0	0	0	0	0	0	0	0		0	0	0	0	0	0	0	0	0	0	1	0		0	0	0	0	0	0	0
Plot05	308	アキカラマツ	P											1			0	0	0	0	0	0	0	0	0	0	0	0		0	0	0	0	0	0	0	0	0	0	1	0		0	0	0	0	0	0	0
Plot05	306	アキカラマツ	P											1			0	0	0	0	0	0	0	0	0	0	0	0		0	0	0	0	0	0	0	0	0	0	1	0		0	0	0	0	0	0	0
Plot05	310	アキカラマツ	P											1			0	0	0	0	0	0	0	0	0	0	0	0		0	0	0	0	0	0	0	0	0	0	1	0		0	0	0	0	0	0	0
Plot05	318	オトギリソウ	P											1			0	0	0	0	0	0	0	0	0	0	0	0		0	0	0	0	0	0	0	0	0	0	1	0		0	0	0	0	0	0	0
Plot05	487	アキカラマツ	P										1				0	0	0	0	0	0	0	0	0	0	0	0		0	0	0	0	0	0	0	0	0	1	0	0		0	0	0	0	0	0	0
Plot05	489	アキカラマツ	P										1				0	0	0	0	0	0	0	0	0	0	0	0		0	0	0	0	0	0	0	0	0	1	0	0		0	0	0	0	0	0	0
Plot05	488	アキカラマツ	P										1				0	0	0	0	0	0	0	0	0	0	0	0		0	0	0	0	0	0	0	0	0	1	0	0		0	0	0	0	0	0	0
Plot05	490	ヒメハギ	P										1				0	0	0	0	0	0	0	0	0	0	0	0		0	0	0	0	0	0	0	0	0	1	0	0		0	0	0	0	0	0	0
Plot05	623	アキカラマツ	P									1					0	0	0	0	0	0	0	0	0	0	0	0		0	0	0	0	0	0	0	0	1	0	0	0		0	0	0	0	0	0	0
Plot05	621	不明	U									1					0	0	0	0	0	0	0	0	0	0	0	0		0	0	0	0	0	0	0	0	0	0	0	0		0	0	0	0	0	0	0
Plot05	622	アキカラマツ	P									1					0	0	0	0	0	0	0	0	0	0	0	0		0	0	0	0	0	0	0	0	1	0	0	0		0	0	0	0	0	0	0
Plot05	917	アキカラマツ	P								1						0	0	0	0	0	0	0	0	0	0	0	0		0	0	0	0	0	0	0	1	0	0	0	0		0	0	0	0	0	0	0
Plot05	918	アキノタムラソウ	P								1						0	0	0	0	0	0	0	0	0	0	0	0		0	0	0	0	0	0	0	1	0	0	0	0		0	0	0	0	0	0	0
Plot05	919	アキカラマツ	P								1						0	0	0	0	0	0	0	0	0	0	0	0		0	0	0	0	0	0	0	1	0	0	0	0		0	0	0	0	0	0	0
Plot05	1003	ツルボ	P							1							0	0	0	0	0	0	0	0	0	0	0	0		0	0	0	0	0	0	1	0	0	0	0	0		0	0	0	0	0	0	0
Plot05	1062	アキカラマツ	P						1								0	0	0	0	0	0	0	0	0	0	0	0		0	0	0	0	0	1	0	0	0	0	0	0		0	0	0	0	0	0	0
Plot05	1126	ミツバツチグリ	P					1									0	0	0	0	0	0	0	0	0	0	0	0		0	0	0	0	1	0	0	0	0	0	0	0		0	0	0	0	0	0	0
Plot05	1264	オニタビラコ	A				1										0	0	0	1	0	0	0	0	0	0	0	0		0	0	0	0	0	0	0	0	0	0	0	0		0	0	0	0	0	0	0
Plot05	1268	オニタビラコ	A				1										0	0	0	1	0	0	0	0	0	0	0	0		0	0	0	0	0	0	0	0	0	0	0	0		0	0	0	0	0	0	0
Plot05	1273	オニタビラコ	A				1										0	0	0	1	0	0	0	0	0	0	0	0		0	0	0	0	0	0	0	0	0	0	0	0		0	0	0	0	0	0	0
Plot05	1274	オニタビラコ	A				1										0	0	0	1	0	0	0	0	0	0	0	0		0	0	0	0	0	0	0	0	0	0	0	0		0	0	0	0	0	0	0
Plot05	1265	オニタビラコ	A				1										0	0	0	1	0	0	0	0	0	0	0	0		0	0	0	0	0	0	0	0	0	0	0	0		0	0	0	0	0	0	0
Plot05	1266	不明	U				1										0	0	0	0	0	0	0	0	0	0	0	0		0	0	0	0	0	0	0	0	0	0	0	0		0	0	0	0	0	0	0
Plot05	1272	オニタビラコ	A				1										0	0	0	1	0	0	0	0	0	0	0	0		0	0	0	0	0	0	0	0	0	0	0	0		0	0	0	0	0	0	0
Plot05	1271	オニタビラコ	A				1										0	0	0	1	0	0	0	0	0	0	0	0		0	0	0	0	0	0	0	0	0	0	0	0		0	0	0	0	0	0	0
Plot05	1267	セイタカアワダチソウ	P				1										0	0	0	0	0	0	0	0	0	0	0	0		0	0	0	1	0	0	0	0	0	0	0	0		0	0	0	0	0	0	0
Plot05	1507	オニタビラコ	A			1											0	0	1	0	0	0	0	0	0	0	0	0		0	0	0	0	0	0	0	0	0	0	0	0		0	0	0	0	0	0	0
Plot05	1508	オニタビラコ	A			1											0	0	1	0	0	0	0	0	0	0	0	0		0	0	0	0	0	0	0	0	0	0	0	0		0	0	0	0	0	0	0
Plot05	1509	オニタビラコ	A			1											0	0	1	0	0	0	0	0	0	0	0	0		0	0	0	0	0	0	0	0	0	0	0	0		0	0	0	0	0	0	0
Plot05	1512	不明	U			1											0	0	0	0	0	0	0	0	0	0	0	0		0	0	0	0	0	0	0	0	0	0	0	0		0	0	0	0	0	0	0
Plot05	1515	アキカラマツ	P			1											0	0	0	0	0	0	0	0	0	0	0	0		0	0	1	0	0	0	0	0	0	0	0	0		0	0	0	0	0	0	0
Plot05	1516	アキカラマツ	P			1											0	0	0	0	0	0	0	0	0	0	0	0		0	0	1	0	0	0	0	0	0	0	0	0		0	0	0	0	0	0	0
Plot05	1517	アキカラマツ	P			1											0	0	0	0	0	0	0	0	0	0	0	0		0	0	1	0	0	0	0	0	0	0	0	0		0	0	0	0	0	0	0
Plot05	1510	アキカラマツ	P			1											0	0	0	0	0	0	0	0	0	0	0	0		0	0	1	0	0	0	0	0	0	0	0	0		0	0	0	0	0	0	0
Plot05	1506	アキカラマツ	P			1											0	0	0	0	0	0	0	0	0	0	0	0		0	0	1	0	0	0	0	0	0	0	0	0		0	0	0	0	0	0	0
Plot05	1513	セイタカアワダチソウ	P			1											0	0	0	0	0	0	0	0	0	0	0	0		0	0	1	0	0	0	0	0	0	0	0	0		0	0	0	0	0	0	0
Plot05	1514	アキカラマツ	P			1											0	0	0	0	0	0	0	0	0	0	0	0		0	0	1	0	0	0	0	0	0	0	0	0		0	0	0	0	0	0	0
Plot05	1505	オニタビラコ	A			1											0	0	1	0	0	0	0	0	0	0	0	0		0	0	0	0	0	0	0	0	0	0	0	0		0	0	0	0	0	0	0
Plot05	1511	アキカラマツ	P			1											0	0	0	0	0	0	0	0	0	0	0	0		0	0	1	0	0	0	0	0	0	0	0	0		0	0	0	0	0	0	0
Plot05	1644	アキカラマツ	P		1												0	0	0	0	0	0	0	0	0	0	0	0		0	1	0	0	0	0	0	0	0	0	0	0		0	0	0	0	0	0	0
Plot05	1646	アキカラマツ	P		1												0	0	0	0	0	0	0	0	0	0	0	0		0	1	0	0	0	0	0	0	0	0	0	0		0	0	0	0	0	0	0
Plot05	1647	アキカラマツ	P		1												0	0	0	0	0	0	0	0	0	0	0	0		0	1	0	0	0	0	0	0	0	0	0	0		0	0	0	0	0	0	0
Plot05	1642	アキカラマツ	P		1												0	0	0	0	0	0	0	0	0	0	0	0		0	1	0	0	0	0	0	0	0	0	0	0		0	0	0	0	0	0	0
Plot05	1643	アキカラマツ	P		1												0	0	0	0	0	0	0	0	0	0	0	0		0	1	0	0	0	0	0	0	0	0	0	0		0	0	0	0	0	0	0
Plot05	1645	セイタカアワダチソウ	P		1												0	0	0	0	0	0	0	0	0	0	0	0		0	1	0	0	0	0	0	0	0	0	0	0		0	0	0	0	0	0	0
Plot05	1641	アキカラマツ	P		1												0	0	0	0	0	0	0	0	0	0	0	0		0	1	0	0	0	0	0	0	0	0	0	0		0	0	0	0	0	0	0
Plot05	1868	カニクサ	P	1													0	0	0	0	0	0	0	0	0	0	0	0		1	0	0	0	0	0	0	0	0	0	0	0		0	0	0	0	0	0	0
Plot05	1869	オニタビラコ	A	1													1	0	0	0	0	0	0	0	0	0	0	0		0	0	0	0	0	0	0	0	0	0	0	0		0	0	0	0	0	0	0
Plot05	1870	オカトラノオ	P	1													0	0	0	0	0	0	0	0	0	0	0	0		1	0	0	0	0	0	0	0	0	0	0	0		0	0	0	0	0	0	0
Plot05	1871	アザミ類	P	1													0	0	0	0	0	0	0	0	0	0	0	0		1	0	0	0	0	0	0	0	0	0	0	0		0	0	0	0	0	0	0
Plot05	1872	オニタビラコ	A	1													1	0	0	0	0	0	0	0	0	0	0	0		0	0	0	0	0	0	0	0	0	0	0	0		0	0	0	0	0	0	0
Plot05	1873	オニタビラコ	A	1													1	0	0	0	0	0	0	0	0	0	0	0		0	0	0	0	0	0	0	0	0	0	0	0		0	0	0	0	0	0	0
Plot05	1874	オニタビラコ	A	1													1	0	0	0	0	0	0	0	0	0	0	0		0	0	0	0	0	0	0	0	0	0	0	0		0	0	0	0	0	0	0
Plot05	1875	オカトラノオ	P	1													0	0	0	0	0	0	0	0	0	0	0	0		1	0	0	0	0	0	0	0	0	0	0	0		0	0	0	0	0	0	0
Plot05	1876	セイタカアワダチソウ	P	1													0	0	0	0	0	0	0	0	0	0	0	0		1	0	0	0	0	0	0	0	0	0	0	0		0	0	0	0	0	0	0
Plot05	1877	アザミ類	P	1													0	0	0	0	0	0	0	0	0	0	0	0		1	0	0	0	0	0	0	0	0	0	0	0		0	0	0	0	0	0	0
Plot05	1878	オオイヌノフグリ	A	1													1	0	0	0	0	0	0	0	0	0	0	0		0	0	0	0	0	0	0	0	0	0	0	0		0	0	0	0	0	0	0
Plot05	1879	オオイヌノフグリ	A	1													1	0	0	0	0	0	0	0	0	0	0	0		0	0	0	0	0	0	0	0	0	0	0	0		0	0	0	0	0	0	0
Plot05	1880	アキカラマツ	P	1													0	0	0	0	0	0	0	0	0	0	0	0		1	0	0	0	0	0	0	0	0	0	0	0		0	0	0	0	0	0	0
Plot05	1881	アキカラマツ	P	1													0	0	0	0	0	0	0	0	0	0	0	0		1	0	0	0	0	0	0	0	0	0	0	0		0	0	0	0	0	0	0
Plot05	1882	オオイヌノフグリ	A	1													1	0	0	0	0	0	0	0	0	0	0	0		0	0	0	0	0	0	0	0	0	0	0	0		0	0	0	0	0	0	0
Plot05	1883	セイタカアワダチソウ	P	1													0	0	0	0	0	0	0	0	0	0	0	0		1	0	0	0	0	0	0	0	0	0	0	0		0	0	0	0	0	0	0
Plot05	1884	コナスビ	P	1													0	0	0	0	0	0	0	0	0	0	0	0		1	0	0	0	0	0	0	0	0	0	0	0		0	0	0	0	0	0	0
Plot05	1885	アザミ類	P	1													0	0	0	0	0	0	0	0	0	0	0	0		1	0	0	0	0	0	0	0	0	0	0	0		0	0	0	0	0	0	0
Plot05	1886	タカトウダイ	P	1													0	0	0	0	0	0	0	0	0	0	0	0		1	0	0	0	0	0	0	0	0	0	0	0		0	0	0	0	0	0	0
Plot05	1887	タカトウダイ	P	1													0	0	0	0	0	0	0	0	0	0	0	0		1	0	0	0	0	0	0	0	0	0	0	0		0	0	0	0	0	0	0
Plot06	92	ヤマユリ	P												1		0	0	0	0	0	0	0	0	0	0	0	0		0	0	0	0	0	0	0	0	0	0	0	1		0	0	0	0	0	0	0
Plot06	93	カニクサ	P												1		0	0	0	0	0	0	0	0	0	0	0	0		0	0	0	0	0	0	0	0	0	0	0	1		0	0	0	0	0	0	0
Plot06	98	不明	U												1		0	0	0	0	0	0	0	0	0	0	0	0		0	0	0	0	0	0	0	0	0	0	0	0		0	0	0	0	0	0	0
Plot06	99	アザミ類	P												1		0	0	0	0	0	0	0	0	0	0	0	0		0	0	0	0	0	0	0	0	0	0	0	1		0	0	0	0	0	0	0
Plot06	100	オニタビラコ	A												1		0	0	0	0	0	0	0	0	0	0	0	1		0	0	0	0	0	0	0	0	0	0	0	0		0	0	0	0	0	0	0
Plot06	87	アキカラマツ	P												1		0	0	0	0	0	0	0	0	0	0	0	0		0	0	0	0	0	0	0	0	0	0	0	1		0	0	0	0	0	0	0
Plot06	96	ヤマユリ	P												1		0	0	0	0	0	0	0	0	0	0	0	0		0	0	0	0	0	0	0	0	0	0	0	1		0	0	0	0	0	0	0
Plot06	89	ノハラアザミ	P												1		0	0	0	0	0	0	0	0	0	0	0	0		0	0	0	0	0	0	0	0	0	0	0	1		0	0	0	0	0	0	0
Plot06	102	タカトウダイ	P												1		0	0	0	0	0	0	0	0	0	0	0	0		0	0	0	0	0	0	0	0	0	0	0	1		0	0	0	0	0	0	0
Plot06	90	アキカラマツ	P												1		0	0	0	0	0	0	0	0	0	0	0	0		0	0	0	0	0	0	0	0	0	0	0	1		0	0	0	0	0	0	0
Plot06	88	不明	U												1		0	0	0	0	0	0	0	0	0	0	0	0		0	0	0	0	0	0	0	0	0	0	0	0		0	0	0	0	0	0	0
Plot06	97	アキカラマツ	P												1		0	0	0	0	0	0	0	0	0	0	0	0		0	0	0	0	0	0	0	0	0	0	0	1		0	0	0	0	0	0	0
Plot06	103	アキカラマツ	P												1		0	0	0	0	0	0	0	0	0	0	0	0		0	0	0	0	0	0	0	0	0	0	0	1		0	0	0	0	0	0	0
Plot06	101	オカトラノオ	P												1		0	0	0	0	0	0	0	0	0	0	0	0		0	0	0	0	0	0	0	0	0	0	0	1		0	0	0	0	0	0	0
Plot06	91	アキカラマツ	P												1		0	0	0	0	0	0	0	0	0	0	0	0		0	0	0	0	0	0	0	0	0	0	0	1		0	0	0	0	0	0	0
Plot06	95	タカトウダイ	P												1		0	0	0	0	0	0	0	0	0	0	0	0		0	0	0	0	0	0	0	0	0	0	0	1		0	0	0	0	0	0	0
Plot06	86	アキカラマツ	P												1		0	0	0	0	0	0	0	0	0	0	0	0		0	0	0	0	0	0	0	0	0	0	0	1		0	0	0	0	0	0	0
Plot06	94	ヤマユリ	P												1		0	0	0	0	0	0	0	0	0	0	0	0		0	0	0	0	0	0	0	0	0	0	0	1		0	0	0	0	0	0	0
Plot06	327	ナキリスゲ	P											2			0	0	0	0	0	0	0	0	0	0	0	0		0	0	0	0	0	0	0	0	0	0	2	0		0	0	0	0	0	0	0
Plot06	325	オニタビラコ	A											1			0	0	0	0	0	0	0	0	0	0	1	0		0	0	0	0	0	0	0	0	0	0	0	0		0	0	0	0	0	0	0
Plot06	328	アキカラマツ	P											1			0	0	0	0	0	0	0	0	0	0	0	0		0	0	0	0	0	0	0	0	0	0	1	0		0	0	0	0	0	0	0
Plot06	324	ナキリスゲ	P											1			0	0	0	0	0	0	0	0	0	0	0	0		0	0	0	0	0	0	0	0	0	0	1	0		0	0	0	0	0	0	0
Plot06	326	アキカラマツ	P											1			0	0	0	0	0	0	0	0	0	0	0	0		0	0	0	0	0	0	0	0	0	0	1	0		0	0	0	0	0	0	0
Plot06	332	コナスビ	P											1			0	0	0	0	0	0	0	0	0	0	0	0		0	0	0	0	0	0	0	0	0	0	1	0		0	0	0	0	0	0	0
Plot06	334	アキカラマツ	P											1			0	0	0	0	0	0	0	0	0	0	0	0		0	0	0	0	0	0	0	0	0	0	1	0		0	0	0	0	0	0	0
Plot06	1635（329）	ヒメハギ	P											1			0	0	0	0	0	0	0	0	0	0	0	0		0	0	0	0	0	0	0	0	0	0	1	0		0	0	0	0	0	0	0
Plot06	323	キランソウ	P											1			0	0	0	0	0	0	0	0	0	0	0	0		0	0	0	0	0	0	0	0	0	0	1	0		0	0	0	0	0	0	0
Plot06	331	オニタビラコ	A											1			0	0	0	0	0	0	0	0	0	0	1	0		0	0	0	0	0	0	0	0	0	0	0	0		0	0	0	0	0	0	0
Plot06	333	不明	U											1			0	0	0	0	0	0	0	0	0	0	0	0		0	0	0	0	0	0	0	0	0	0	0	0		0	0	0	0	0	0	0
Plot06	322	アキカラマツ	P											1			0	0	0	0	0	0	0	0	0	0	0	0		0	0	0	0	0	0	0	0	0	0	1	0		0	0	0	0	0	0	0
Plot06	321	不明	U											1			0	0	0	0	0	0	0	0	0	0	0	0		0	0	0	0	0	0	0	0	0	0	0	0		0	0	0	0	0	0	0
Plot06	483	アキカラマツ	P										1				0	0	0	0	0	0	0	0	0	0	0	0		0	0	0	0	0	0	0	0	0	1	0	0		0	0	0	0	0	0	0
Plot06	478	オニタビラコ	A										1				0	0	0	0	0	0	0	0	0	1	0	0		0	0	0	0	0	0	0	0	0	0	0	0		0	0	0	0	0	0	0
Plot06	485	ナキリスゲ	P										1				0	0	0	0	0	0	0	0	0	0	0	0		0	0	0	0	0	0	0	0	0	1	0	0		0	0	0	0	0	0	0
Plot06	484	セイタカアワダチソウ	P										1				0	0	0	0	0	0	0	0	0	0	0	0		0	0	0	0	0	0	0	0	0	1	0	0		0	0	0	0	0	0	0
Plot06	482	不明	U										1				0	0	0	0	0	0	0	0	0	0	0	0		0	0	0	0	0	0	0	0	0	0	0	0		0	0	0	0	0	0	0
Plot06	479	不明	U										1				0	0	0	0	0	0	0	0	0	0	0	0		0	0	0	0	0	0	0	0	0	0	0	0		0	0	0	0	0	0	0
Plot06	480	スゲ	P										1				0	0	0	0	0	0	0	0	0	0	0	0		0	0	0	0	0	0	0	0	0	1	0	0		0	0	0	0	0	0	0
Plot06	486	不明	P										1				0	0	0	0	0	0	0	0	0	0	0	0		0	0	0	0	0	0	0	0	0	1	0	0		0	0	0	0	0	0	0
Plot06	481	セイタカアワダチソウ	P										1				0	0	0	0	0	0	0	0	0	0	0	0		0	0	0	0	0	0	0	0	0	1	0	0		0	0	0	0	0	0	0
Plot06	632	アキカラマツ	P									1					0	0	0	0	0	0	0	0	0	0	0	0		0	0	0	0	0	0	0	0	1	0	0	0		0	0	0	0	0	0	0
Plot06	624	アキカラマツ	P									1					0	0	0	0	0	0	0	0	0	0	0	0		0	0	0	0	0	0	0	0	1	0	0	0		0	0	0	0	0	0	0
Plot06	628	セイタカアワダチソウ	P									1					0	0	0	0	0	0	0	0	0	0	0	0		0	0	0	0	0	0	0	0	1	0	0	0		0	0	0	0	0	0	0
Plot06	635	コナスビ	P									1					0	0	0	0	0	0	0	0	0	0	0	0		0	0	0	0	0	0	0	0	1	0	0	0		0	0	0	0	0	0	0
Plot06	640	セイタカアワダチソウ	P									1					0	0	0	0	0	0	0	0	0	0	0	0		0	0	0	0	0	0	0	0	1	0	0	0		0	0	0	0	0	0	0
Plot06	627	セイタカアワダチソウ	P									1					0	0	0	0	0	0	0	0	0	0	0	0		0	0	0	0	0	0	0	0	1	0	0	0		0	0	0	0	0	0	0
Plot06	634	アキカラマツ	P									1					0	0	0	0	0	0	0	0	0	0	0	0		0	0	0	0	0	0	0	0	1	0	0	0		0	0	0	0	0	0	0
Plot06	639	セイタカアワダチソウ	P									1					0	0	0	0	0	0	0	0	0	0	0	0		0	0	0	0	0	0	0	0	1	0	0	0		0	0	0	0	0	0	0
Plot06	637	セイタカアワダチソウ	P									1					0	0	0	0	0	0	0	0	0	0	0	0		0	0	0	0	0	0	0	0	1	0	0	0		0	0	0	0	0	0	0
Plot06	641	セイタカアワダチソウ	P									1					0	0	0	0	0	0	0	0	0	0	0	0		0	0	0	0	0	0	0	0	1	0	0	0		0	0	0	0	0	0	0
Plot06	636	不明	U									1					0	0	0	0	0	0	0	0	0	0	0	0		0	0	0	0	0	0	0	0	0	0	0	0		0	0	0	0	0	0	0
Plot06	625	オオイヌノフグリ	A									1					0	0	0	0	0	0	0	0	1	0	0	0		0	0	0	0	0	0	0	0	0	0	0	0		0	0	0	0	0	0	0
Plot06	626	オオイヌノフグリ	A									1					0	0	0	0	0	0	0	0	1	0	0	0		0	0	0	0	0	0	0	0	0	0	0	0		0	0	0	0	0	0	0
Plot06	630	コナスビ	P									1					0	0	0	0	0	0	0	0	0	0	0	0		0	0	0	0	0	0	0	0	1	0	0	0		0	0	0	0	0	0	0
Plot06	642	ツルボ	P									1					0	0	0	0	0	0	0	0	0	0	0	0		0	0	0	0	0	0	0	0	1	0	0	0		0	0	0	0	0	0	0
Plot06	638	キランソウ	P									1					0	0	0	0	0	0	0	0	0	0	0	0		0	0	0	0	0	0	0	0	1	0	0	0		0	0	0	0	0	0	0
Plot06	633	アキカラマツ	P									1					0	0	0	0	0	0	0	0	0	0	0	0		0	0	0	0	0	0	0	0	1	0	0	0		0	0	0	0	0	0	0
Plot06	631	アキカラマツ	P									1					0	0	0	0	0	0	0	0	0	0	0	0		0	0	0	0	0	0	0	0	1	0	0	0		0	0	0	0	0	0	0
Plot06	629	不明	U									1					0	0	0	0	0	0	0	0	0	0	0	0		0	0	0	0	0	0	0	0	0	0	0	0		0	0	0	0	0	0	0
Plot06	923	アキカラマツ	P								2						0	0	0	0	0	0	0	0	0	0	0	0		0	0	0	0	0	0	0	2	0	0	0	0		0	0	0	0	0	0	0
Plot06	922	アキカラマツ	P								1						0	0	0	0	0	0	0	0	0	0	0	0		0	0	0	0	0	0	0	1	0	0	0	0		0	0	0	0	0	0	0
Plot06	920	ドクダミ	P								1						0	0	0	0	0	0	0	0	0	0	0	0		0	0	0	0	0	0	0	1	0	0	0	0		0	0	0	0	0	0	0
Plot06	921	ハハコグサ	A								1						0	0	0	0	0	0	0	1	0	0	0	0		0	0	0	0	0	0	0	0	0	0	0	0		0	0	0	0	0	0	0
Plot06	1004	タカトウダイ	P							1							0	0	0	0	0	0	0	0	0	0	0	0		0	0	0	0	0	0	1	0	0	0	0	0		0	0	0	0	0	0	0
Plot06	1005	ノアザミ	P							1							0	0	0	0	0	0	0	0	0	0	0	0		0	0	0	0	0	0	1	0	0	0	0	0		0	0	0	0	0	0	0
Plot06	1123	ニガナ	P							1							0	0	0	0	0	0	0	0	0	0	0	0		0	0	0	0	0	0	1	0	0	0	0	0		0	0	0	0	0	0	0
Plot06	1006	オニタビラコ	A							1							0	0	0	0	0	0	1	0	0	0	0	0		0	0	0	0	0	0	0	0	0	0	0	0		0	0	0	0	0	0	0
Plot06	1051	ノアザミ	P						1								0	0	0	0	0	0	0	0	0	0	0	0		0	0	0	0	0	1	0	0	0	0	0	0		0	0	0	0	0	0	0
Plot06	1055	セイタカアワダチソウ	P						1								0	0	0	0	0	0	0	0	0	0	0	0		0	0	0	0	0	1	0	0	0	0	0	0		0	0	0	0	0	0	0
Plot06	1063	コバギボウシ	P						1								0	0	0	0	0	0	0	0	0	0	0	0		0	0	0	0	0	1	0	0	0	0	0	0		0	0	0	0	0	0	0
Plot06	1065	コバギボウシ	P						1								0	0	0	0	0	0	0	0	0	0	0	0		0	0	0	0	0	1	0	0	0	0	0	0		0	0	0	0	0	0	0
Plot06	1277	コナスビ	P				1										0	0	0	0	0	0	0	0	0	0	0	0		0	0	0	1	0	0	0	0	0	0	0	0		0	0	0	0	0	0	0
Plot06	1282	ナキリスゲ	P				1										0	0	0	0	0	0	0	0	0	0	0	0		0	0	0	1	0	0	0	0	0	0	0	0		0	0	0	0	0	0	0
Plot06	1291	オニタビラコ	A				1										0	0	0	1	0	0	0	0	0	0	0	0		0	0	0	0	0	0	0	0	0	0	0	0		0	0	0	0	0	0	0
Plot06	1278	オニタビラコ	A				1										0	0	0	1	0	0	0	0	0	0	0	0		0	0	0	0	0	0	0	0	0	0	0	0		0	0	0	0	0	0	0
Plot06	1296	オニタビラコ	A				1										0	0	0	1	0	0	0	0	0	0	0	0		0	0	0	0	0	0	0	0	0	0	0	0		0	0	0	0	0	0	0
Plot06	1294	オニタビラコ	A				1										0	0	0	1	0	0	0	0	0	0	0	0		0	0	0	0	0	0	0	0	0	0	0	0		0	0	0	0	0	0	0
Plot06	1295	オニタビラコ	A				1										0	0	0	1	0	0	0	0	0	0	0	0		0	0	0	0	0	0	0	0	0	0	0	0		0	0	0	0	0	0	0
Plot06	1303	オニタビラコ	A				1										0	0	0	1	0	0	0	0	0	0	0	0		0	0	0	0	0	0	0	0	0	0	0	0		0	0	0	0	0	0	0
Plot06	1292	ヤマカモジグサ	P				1										0	0	0	0	0	0	0	0	0	0	0	0		0	0	0	1	0	0	0	0	0	0	0	0		0	0	0	0	0	0	0
Plot06	1293	エノコログサ	A				1										0	0	0	1	0	0	0	0	0	0	0	0		0	0	0	0	0	0	0	0	0	0	0	0		0	0	0	0	0	0	0
Plot06	1280	オニタビラコ	A				1										0	0	0	1	0	0	0	0	0	0	0	0		0	0	0	0	0	0	0	0	0	0	0	0		0	0	0	0	0	0	0
Plot06	1283	ヤマカモジグサ	P				1										0	0	0	0	0	0	0	0	0	0	0	0		0	0	0	1	0	0	0	0	0	0	0	0		0	0	0	0	0	0	0
Plot06	1279	アザミ類	P				1										0	0	0	0	0	0	0	0	0	0	0	0		0	0	0	1	0	0	0	0	0	0	0	0		0	0	0	0	0	0	0
Plot06	1302	オニタビラコ	A				1										0	0	0	1	0	0	0	0	0	0	0	0		0	0	0	0	0	0	0	0	0	0	0	0		0	0	0	0	0	0	0
Plot06	1502	コナスビ	P			1											0	0	0	0	0	0	0	0	0	0	0	0		0	0	1	0	0	0	0	0	0	0	0	0		0	0	0	0	0	0	0
Plot06	1501	オニタビラコ	A			1											0	0	1	0	0	0	0	0	0	0	0	0		0	0	0	0	0	0	0	0	0	0	0	0		0	0	0	0	0	0	0
Plot06	1504	オニタビラコ	A			1											0	0	1	0	0	0	0	0	0	0	0	0		0	0	0	0	0	0	0	0	0	0	0	0		0	0	0	0	0	0	0
Plot06	1503	セイタカアワダチソウ	P			1											0	0	0	0	0	0	0	0	0	0	0	0		0	0	1	0	0	0	0	0	0	0	0	0		0	0	0	0	0	0	0
Plot06	1636	セイタカアワダチソウ	P		1												0	0	0	0	0	0	0	0	0	0	0	0		0	1	0	0	0	0	0	0	0	0	0	0		0	0	0	0	0	0	0
Plot06	1637	タカトウダイ	P		1												0	0	0	0	0	0	0	0	0	0	0	0		0	1	0	0	0	0	0	0	0	0	0	0		0	0	0	0	0	0	0
Plot06	1638	不明	U		1												0	0	0	0	0	0	0	0	0	0	0	0		0	0	0	0	0	0	0	0	0	0	0	0		0	0	0	0	0	0	0
Plot06	1639	セイタカアワダチソウ	P		1												0	0	0	0	0	0	0	0	0	0	0	0		0	1	0	0	0	0	0	0	0	0	0	0		0	0	0	0	0	0	0
Plot06	1640	アキカラマツ	P		1												0	0	0	0	0	0	0	0	0	0	0	0		0	1	0	0	0	0	0	0	0	0	0	0		0	0	0	0	0	0	0
Plot06	1901	コナスビ	P	1													0	0	0	0	0	0	0	0	0	0	0	0		1	0	0	0	0	0	0	0	0	0	0	0		0	0	0	0	0	0	0
Plot06	1903	アキカラマツ	P	1													0	0	0	0	0	0	0	0	0	0	0	0		1	0	0	0	0	0	0	0	0	0	0	0		0	0	0	0	0	0	0
Plot06	1904	コウゾリナ	A	1													1	0	0	0	0	0	0	0	0	0	0	0		0	0	0	0	0	0	0	0	0	0	0	0		0	0	0	0	0	0	0
Plot06	1907	アザミ類	P	1													0	0	0	0	0	0	0	0	0	0	0	0		1	0	0	0	0	0	0	0	0	0	0	0		0	0	0	0	0	0	0
Plot06	1909	アキカラマツ	P	1													0	0	0	0	0	0	0	0	0	0	0	0		1	0	0	0	0	0	0	0	0	0	0	0		0	0	0	0	0	0	0
Plot07	104	アザミ類	P												1		0	0	0	0	0	0	0	0	0	0	0	0		0	0	0	0	0	0	0	0	0	0	0	1		0	0	0	0	0	0	0
Plot07	107	アザミ類	P												1		0	0	0	0	0	0	0	0	0	0	0	0		0	0	0	0	0	0	0	0	0	0	0	1		0	0	0	0	0	0	0
Plot07	110	アザミ類	P												1		0	0	0	0	0	0	0	0	0	0	0	0		0	0	0	0	0	0	0	0	0	0	0	1		0	0	0	0	0	0	0
Plot07	116	不明	U												1		0	0	0	0	0	0	0	0	0	0	0	0		0	0	0	0	0	0	0	0	0	0	0	0		0	0	0	0	0	0	0
Plot07	119	オカトラノオ	P												1		0	0	0	0	0	0	0	0	0	0	0	0		0	0	0	0	0	0	0	0	0	0	0	1		0	0	0	0	0	0	0
Plot07	120	アザミ類	P												1		0	0	0	0	0	0	0	0	0	0	0	0		0	0	0	0	0	0	0	0	0	0	0	1		0	0	0	0	0	0	0
Plot07	111	オニタビラコ	A												1		0	0	0	0	0	0	0	0	0	0	0	1		0	0	0	0	0	0	0	0	0	0	0	0		0	0	0	0	0	0	0
Plot07	112	アキカラマツ	P												1		0	0	0	0	0	0	0	0	0	0	0	0		0	0	0	0	0	0	0	0	0	0	0	1		0	0	0	0	0	0	0
Plot07	113	ノハラアザミ	P												1		0	0	0	0	0	0	0	0	0	0	0	0		0	0	0	0	0	0	0	0	0	0	0	1		0	0	0	0	0	0	0
Plot07	122	タカトウダイ	P												1		0	0	0	0	0	0	0	0	0	0	0	0		0	0	0	0	0	0	0	0	0	0	0	1		0	0	0	0	0	0	0
Plot07	123	ノハラアザミ	P												1		0	0	0	0	0	0	0	0	0	0	0	0		0	0	0	0	0	0	0	0	0	0	0	1		0	0	0	0	0	0	0
Plot07	109	センニンソウ	P												1		0	0	0	0	0	0	0	0	0	0	0	0		0	0	0	0	0	0	0	0	0	0	0	1		0	0	0	0	0	0	0
Plot07	115	コナスビ	P												1		0	0	0	0	0	0	0	0	0	0	0	0		0	0	0	0	0	0	0	0	0	0	0	1		0	0	0	0	0	0	0
Plot07	121	ミツバツチグリ	P												1		0	0	0	0	0	0	0	0	0	0	0	0		0	0	0	0	0	0	0	0	0	0	0	1		0	0	0	0	0	0	0
Plot07	108	タカトウダイ	P												1		0	0	0	0	0	0	0	0	0	0	0	0		0	0	0	0	0	0	0	0	0	0	0	1		0	0	0	0	0	0	0
Plot07	114	オニタビラコ	A												1		0	0	0	0	0	0	0	0	0	0	0	1		0	0	0	0	0	0	0	0	0	0	0	0		0	0	0	0	0	0	0
Plot07	118	センニンソウ	P												1		0	0	0	0	0	0	0	0	0	0	0	0		0	0	0	0	0	0	0	0	0	0	0	1		0	0	0	0	0	0	0
Plot07	125	オカトラノオ	P												1		0	0	0	0	0	0	0	0	0	0	0	0		0	0	0	0	0	0	0	0	0	0	0	1		0	0	0	0	0	0	0
Plot07	128	キランソウ	P												1		0	0	0	0	0	0	0	0	0	0	0	0		0	0	0	0	0	0	0	0	0	0	0	1		0	0	0	0	0	0	0
Plot07	124	ミゾソバ	A												1		0	0	0	0	0	0	0	0	0	0	0	1		0	0	0	0	0	0	0	0	0	0	0	0		0	0	0	0	0	0	0
Plot07	106	オニタビラコ	A												1		0	0	0	0	0	0	0	0	0	0	0	1		0	0	0	0	0	0	0	0	0	0	0	0		0	0	0	0	0	0	0
Plot07	127	アキカラマツ	P												1		0	0	0	0	0	0	0	0	0	0	0	0		0	0	0	0	0	0	0	0	0	0	0	1		0	0	0	0	0	0	0
Plot07	117	タカトウダイ	P												1		0	0	0	0	0	0	0	0	0	0	0	0		0	0	0	0	0	0	0	0	0	0	0	1		0	0	0	0	0	0	0
Plot07	105	ミゾソバ	A												1		0	0	0	0	0	0	0	0	0	0	0	1		0	0	0	0	0	0	0	0	0	0	0	0		0	0	0	0	0	0	0
Plot07	126	キランソウ	P												1		0	0	0	0	0	0	0	0	0	0	0	0		0	0	0	0	0	0	0	0	0	0	0	1		0	0	0	0	0	0	0
Plot07	343	オカトラノオ	P											1			0	0	0	0	0	0	0	0	0	0	0	0		0	0	0	0	0	0	0	0	0	0	1	0		0	0	0	0	0	0	0
Plot07	345	ネコハギ	P											1			0	0	0	0	0	0	0	0	0	0	0	0		0	0	0	0	0	0	0	0	0	0	1	0		0	0	0	0	0	0	0
Plot07	346	不明	U											1			0	0	0	0	0	0	0	0	0	0	0	0		0	0	0	0	0	0	0	0	0	0	0	0		0	0	0	0	0	0	0
Plot07	347	ススキ	P											1			0	0	0	0	0	0	0	0	0	0	0	0		0	0	0	0	0	0	0	0	0	0	1	0		0	0	0	0	0	0	0
Plot07	348	カタバミ	P											1			0	0	0	0	0	0	0	0	0	0	0	0		0	0	0	0	0	0	0	0	0	0	1	0		0	0	0	0	0	0	0
Plot07	335	タカトウダイ	P											1			0	0	0	0	0	0	0	0	0	0	0	0		0	0	0	0	0	0	0	0	0	0	1	0		0	0	0	0	0	0	0
Plot07	339	オカトラノオ	P											1			0	0	0	0	0	0	0	0	0	0	0	0		0	0	0	0	0	0	0	0	0	0	1	0		0	0	0	0	0	0	0
Plot07	340	セイタカアワダチソウ	P											1			0	0	0	0	0	0	0	0	0	0	0	0		0	0	0	0	0	0	0	0	0	0	1	0		0	0	0	0	0	0	0
Plot07	349	ナキリスゲ	P											1			0	0	0	0	0	0	0	0	0	0	0	0		0	0	0	0	0	0	0	0	0	0	1	0		0	0	0	0	0	0	0
Plot07	337	コナスビ	P											1			0	0	0	0	0	0	0	0	0	0	0	0		0	0	0	0	0	0	0	0	0	0	1	0		0	0	0	0	0	0	0
Plot07	344	タカトウダイ	P											1			0	0	0	0	0	0	0	0	0	0	0	0		0	0	0	0	0	0	0	0	0	0	1	0		0	0	0	0	0	0	0
Plot07	338	ヤマユリ	P											1			0	0	0	0	0	0	0	0	0	0	0	0		0	0	0	0	0	0	0	0	0	0	1	0		0	0	0	0	0	0	0
Plot07	341	タカトウダイ	P											1			0	0	0	0	0	0	0	0	0	0	0	0		0	0	0	0	0	0	0	0	0	0	1	0		0	0	0	0	0	0	0
Plot07	342	オカトラノオ	P											1			0	0	0	0	0	0	0	0	0	0	0	0		0	0	0	0	0	0	0	0	0	0	1	0		0	0	0	0	0	0	0
Plot07	336	アザミ類	P											1			0	0	0	0	0	0	0	0	0	0	0	0		0	0	0	0	0	0	0	0	0	0	1	0		0	0	0	0	0	0	0
Plot07	468	ヒメハギ	P										1				0	0	0	0	0	0	0	0	0	0	0	0		0	0	0	0	0	0	0	0	0	1	0	0		0	0	0	0	0	0	0
Plot07	472	ススキ	P										1				0	0	0	0	0	0	0	0	0	0	0	0		0	0	0	0	0	0	0	0	0	1	0	0		0	0	0	0	0	0	0
Plot07	459	アキノタムラソウ	P										1				0	0	0	0	0	0	0	0	0	0	0	0		0	0	0	0	0	0	0	0	0	1	0	0		0	0	0	0	0	0	0
Plot07	461	セイタカアワダチソウ	P										1				0	0	0	0	0	0	0	0	0	0	0	0		0	0	0	0	0	0	0	0	0	1	0	0		0	0	0	0	0	0	0
Plot07	476	セイタカアワダチソウ	P										1				0	0	0	0	0	0	0	0	0	0	0	0		0	0	0	0	0	0	0	0	0	1	0	0		0	0	0	0	0	0	0
Plot07	460	オニタビラコ	A										1				0	0	0	0	0	0	0	0	0	1	0	0		0	0	0	0	0	0	0	0	0	0	0	0		0	0	0	0	0	0	0
Plot07	469	セイタカアワダチソウ	P										1				0	0	0	0	0	0	0	0	0	0	0	0		0	0	0	0	0	0	0	0	0	1	0	0		0	0	0	0	0	0	0
Plot07	463	センニンソウ	P										1				0	0	0	0	0	0	0	0	0	0	0	0		0	0	0	0	0	0	0	0	0	1	0	0		0	0	0	0	0	0	0
Plot07	465	セイタカアワダチソウ	P										1				0	0	0	0	0	0	0	0	0	0	0	0		0	0	0	0	0	0	0	0	0	1	0	0		0	0	0	0	0	0	0
Plot07	471	オニタビラコ	A										1				0	0	0	0	0	0	0	0	0	1	0	0		0	0	0	0	0	0	0	0	0	0	0	0		0	0	0	0	0	0	0
Plot07	475	ヤマカモジグサ	P										1				0	0	0	0	0	0	0	0	0	0	0	0		0	0	0	0	0	0	0	0	0	1	0	0		0	0	0	0	0	0	0
Plot07	473	セイタカアワダチソウ	P										1				0	0	0	0	0	0	0	0	0	0	0	0		0	0	0	0	0	0	0	0	0	1	0	0		0	0	0	0	0	0	0
Plot07	462	セイタカアワダチソウ	P										1				0	0	0	0	0	0	0	0	0	0	0	0		0	0	0	0	0	0	0	0	0	1	0	0		0	0	0	0	0	0	0
Plot07	474	セイタカアワダチソウ	P										1				0	0	0	0	0	0	0	0	0	0	0	0		0	0	0	0	0	0	0	0	0	1	0	0		0	0	0	0	0	0	0
Plot07	470	セイタカアワダチソウ	P										1				0	0	0	0	0	0	0	0	0	0	0	0		0	0	0	0	0	0	0	0	0	1	0	0		0	0	0	0	0	0	0
Plot07	466	セイタカアワダチソウ	P										1				0	0	0	0	0	0	0	0	0	0	0	0		0	0	0	0	0	0	0	0	0	1	0	0		0	0	0	0	0	0	0
Plot07	467	セイタカアワダチソウ	P										1				0	0	0	0	0	0	0	0	0	0	0	0		0	0	0	0	0	0	0	0	0	1	0	0		0	0	0	0	0	0	0
Plot07	464	セイタカアワダチソウ	P										1				0	0	0	0	0	0	0	0	0	0	0	0		0	0	0	0	0	0	0	0	0	1	0	0		0	0	0	0	0	0	0
Plot07	477	スゲ	P										1				0	0	0	0	0	0	0	0	0	0	0	0		0	0	0	0	0	0	0	0	0	1	0	0		0	0	0	0	0	0	0
Plot07	647	オオイヌノフグリ	A									8					0	0	0	0	0	0	0	0	8	0	0	0		0	0	0	0	0	0	0	0	0	0	0	0		0	0	0	0	0	0	0
Plot07	651	オオイヌノフグリ	A									4					0	0	0	0	0	0	0	0	4	0	0	0		0	0	0	0	0	0	0	0	0	0	0	0		0	0	0	0	0	0	0
Plot07	645	オオイヌノフグリ	A									3					0	0	0	0	0	0	0	0	3	0	0	0		0	0	0	0	0	0	0	0	0	0	0	0		0	0	0	0	0	0	0
Plot07	652	オオイヌノフグリ	A									3					0	0	0	0	0	0	0	0	3	0	0	0		0	0	0	0	0	0	0	0	0	0	0	0		0	0	0	0	0	0	0
Plot07	644	セイタカアワダチソウ	P									3					0	0	0	0	0	0	0	0	0	0	0	0		0	0	0	0	0	0	0	0	3	0	0	0		0	0	0	0	0	0	0
Plot07	676	オオイヌノフグリ	A									3					0	0	0	0	0	0	0	0	3	0	0	0		0	0	0	0	0	0	0	0	0	0	0	0		0	0	0	0	0	0	0
Plot07	656	オオイヌノフグリ	A									2					0	0	0	0	0	0	0	0	2	0	0	0		0	0	0	0	0	0	0	0	0	0	0	0		0	0	0	0	0	0	0
Plot07	650	ヒメハギ	P									1					0	0	0	0	0	0	0	0	0	0	0	0		0	0	0	0	0	0	0	0	1	0	0	0		0	0	0	0	0	0	0
Plot07	668	オニタビラコ	A									1					0	0	0	0	0	0	0	0	1	0	0	0		0	0	0	0	0	0	0	0	0	0	0	0		0	0	0	0	0	0	0
Plot07	643	オオイヌノフグリ	A									1					0	0	0	0	0	0	0	0	1	0	0	0		0	0	0	0	0	0	0	0	0	0	0	0		0	0	0	0	0	0	0
Plot07	646	オオイヌノフグリ	A									1					0	0	0	0	0	0	0	0	1	0	0	0		0	0	0	0	0	0	0	0	0	0	0	0		0	0	0	0	0	0	0
Plot07	649	オオイヌノフグリ	A									1					0	0	0	0	0	0	0	0	1	0	0	0		0	0	0	0	0	0	0	0	0	0	0	0		0	0	0	0	0	0	0
Plot07	653	オオイヌノフグリ	A									1					0	0	0	0	0	0	0	0	1	0	0	0		0	0	0	0	0	0	0	0	0	0	0	0		0	0	0	0	0	0	0
Plot07	657	オオイヌノフグリ	A									1					0	0	0	0	0	0	0	0	1	0	0	0		0	0	0	0	0	0	0	0	0	0	0	0		0	0	0	0	0	0	0
Plot07	658	オオイヌノフグリ	A									1					0	0	0	0	0	0	0	0	1	0	0	0		0	0	0	0	0	0	0	0	0	0	0	0		0	0	0	0	0	0	0
Plot07	659	オオイヌノフグリ	A									1					0	0	0	0	0	0	0	0	1	0	0	0		0	0	0	0	0	0	0	0	0	0	0	0		0	0	0	0	0	0	0
Plot07	662	オオイヌノフグリ	A									1					0	0	0	0	0	0	0	0	1	0	0	0		0	0	0	0	0	0	0	0	0	0	0	0		0	0	0	0	0	0	0
Plot07	663	オオイヌノフグリ	A									1					0	0	0	0	0	0	0	0	1	0	0	0		0	0	0	0	0	0	0	0	0	0	0	0		0	0	0	0	0	0	0
Plot07	664	オオイヌノフグリ	A									1					0	0	0	0	0	0	0	0	1	0	0	0		0	0	0	0	0	0	0	0	0	0	0	0		0	0	0	0	0	0	0
Plot07	666	オオイヌノフグリ	A									1					0	0	0	0	0	0	0	0	1	0	0	0		0	0	0	0	0	0	0	0	0	0	0	0		0	0	0	0	0	0	0
Plot07	669	オオイヌノフグリ	A									1					0	0	0	0	0	0	0	0	1	0	0	0		0	0	0	0	0	0	0	0	0	0	0	0		0	0	0	0	0	0	0
Plot07	671	オオイヌノフグリ	A									1					0	0	0	0	0	0	0	0	1	0	0	0		0	0	0	0	0	0	0	0	0	0	0	0		0	0	0	0	0	0	0
Plot07	677	オオイヌノフグリ	A									1					0	0	0	0	0	0	0	0	1	0	0	0		0	0	0	0	0	0	0	0	0	0	0	0		0	0	0	0	0	0	0
Plot07	654	オランダミミナグサ	A									1					0	0	0	0	0	0	0	0	1	0	0	0		0	0	0	0	0	0	0	0	0	0	0	0		0	0	0	0	0	0	0
Plot07	673	オランダミミナグサ	A									1					0	0	0	0	0	0	0	0	1	0	0	0		0	0	0	0	0	0	0	0	0	0	0	0		0	0	0	0	0	0	0
Plot07	674	オランダミミナグサ	A									1					0	0	0	0	0	0	0	0	1	0	0	0		0	0	0	0	0	0	0	0	0	0	0	0		0	0	0	0	0	0	0
Plot07	670	コナスビ	P									1					0	0	0	0	0	0	0	0	0	0	0	0		0	0	0	0	0	0	0	0	1	0	0	0		0	0	0	0	0	0	0
Plot07	648	オオイヌノフグリ	A									1					0	0	0	0	0	0	0	0	1	0	0	0		0	0	0	0	0	0	0	0	0	0	0	0		0	0	0	0	0	0	0
Plot07	661	オオイヌノフグリ	A									1					0	0	0	0	0	0	0	0	1	0	0	0		0	0	0	0	0	0	0	0	0	0	0	0		0	0	0	0	0	0	0
Plot07	665	オオイヌノフグリ	A									1					0	0	0	0	0	0	0	0	1	0	0	0		0	0	0	0	0	0	0	0	0	0	0	0		0	0	0	0	0	0	0
Plot07	667	オオイヌノフグリ	A									1					0	0	0	0	0	0	0	0	1	0	0	0		0	0	0	0	0	0	0	0	0	0	0	0		0	0	0	0	0	0	0
Plot07	672	オオイヌノフグリ	A									1					0	0	0	0	0	0	0	0	1	0	0	0		0	0	0	0	0	0	0	0	0	0	0	0		0	0	0	0	0	0	0
Plot07	675	オオイヌノフグリ	A									1					0	0	0	0	0	0	0	0	1	0	0	0		0	0	0	0	0	0	0	0	0	0	0	0		0	0	0	0	0	0	0
Plot07	655	オランダミミナグサ	A									1					0	0	0	0	0	0	0	0	1	0	0	0		0	0	0	0	0	0	0	0	0	0	0	0		0	0	0	0	0	0	0
Plot07	660	不明	U									1					0	0	0	0	0	0	0	0	0	0	0	0		0	0	0	0	0	0	0	0	0	0	0	0		0	0	0	0	0	0	0
Plot07	840	ワレモコウ	P								1						0	0	0	0	0	0	0	0	0	0	0	0		0	0	0	0	0	0	0	1	0	0	0	0		0	0	0	0	0	0	0
Plot07	834	オオイヌノフグリ	A								1						0	0	0	0	0	0	0	1	0	0	0	0		0	0	0	0	0	0	0	0	0	0	0	0		0	0	0	0	0	0	0
Plot07	835	オランダミミナグサ	A								1						0	0	0	0	0	0	0	1	0	0	0	0		0	0	0	0	0	0	0	0	0	0	0	0		0	0	0	0	0	0	0
Plot07	836	オランダミミナグサ	A								1						0	0	0	0	0	0	0	1	0	0	0	0		0	0	0	0	0	0	0	0	0	0	0	0		0	0	0	0	0	0	0
Plot07	838	ミゾソバ	A								1						0	0	0	0	0	0	0	1	0	0	0	0		0	0	0	0	0	0	0	0	0	0	0	0		0	0	0	0	0	0	0
Plot07	837	オニタビラコ	A								1						0	0	0	0	0	0	0	1	0	0	0	0		0	0	0	0	0	0	0	0	0	0	0	0		0	0	0	0	0	0	0
Plot07	839	不明	U								1						0	0	0	0	0	0	0	0	0	0	0	0		0	0	0	0	0	0	0	0	0	0	0	0		0	0	0	0	0	0	0
Plot07	1091	オカトラノオ	P							1							0	0	0	0	0	0	0	0	0	0	0	0		0	0	0	0	0	0	1	0	0	0	0	0		0	0	0	0	0	0	0
Plot07	1073	アキノタムラソウ	P							1							0	0	0	0	0	0	0	0	0	0	0	0		0	0	0	0	0	0	1	0	0	0	0	0		0	0	0	0	0	0	0
Plot07	1092	不明	U							1							0	0	0	0	0	0	0	0	0	0	0	0		0	0	0	0	0	0	0	0	0	0	0	0		0	0	0	0	0	0	0
Plot07	1008	アザミ類	P							1							0	0	0	0	0	0	0	0	0	0	0	0		0	0	0	0	0	0	1	0	0	0	0	0		0	0	0	0	0	0	0
Plot07	1011	タカトウダイ	P							1							0	0	0	0	0	0	0	0	0	0	0	0		0	0	0	0	0	0	1	0	0	0	0	0		0	0	0	0	0	0	0
Plot07	1054	アザミ類	P						1								0	0	0	0	0	0	0	0	0	0	0	0		0	0	0	0	0	1	0	0	0	0	0	0		0	0	0	0	0	0	0
Plot07	1281	オニタビラコ	A				1										0	0	0	1	0	0	0	0	0	0	0	0		0	0	0	0	0	0	0	0	0	0	0	0		0	0	0	0	0	0	0
Plot07	1284	オニタビラコ	A				1										0	0	0	1	0	0	0	0	0	0	0	0		0	0	0	0	0	0	0	0	0	0	0	0		0	0	0	0	0	0	0
Plot07	1286	オニタビラコ	A				1										0	0	0	1	0	0	0	0	0	0	0	0		0	0	0	0	0	0	0	0	0	0	0	0		0	0	0	0	0	0	0
Plot07	1287	オニタビラコ	A				1										0	0	0	1	0	0	0	0	0	0	0	0		0	0	0	0	0	0	0	0	0	0	0	0		0	0	0	0	0	0	0
Plot07	1301	オニタビラコ	A				1										0	0	0	1	0	0	0	0	0	0	0	0		0	0	0	0	0	0	0	0	0	0	0	0		0	0	0	0	0	0	0
Plot07	1297	オニタビラコ	A				1										0	0	0	1	0	0	0	0	0	0	0	0		0	0	0	0	0	0	0	0	0	0	0	0		0	0	0	0	0	0	0
Plot07	1288	オニタビラコ	A				1										0	0	0	1	0	0	0	0	0	0	0	0		0	0	0	0	0	0	0	0	0	0	0	0		0	0	0	0	0	0	0
Plot07	1289	オニタビラコ	A				1										0	0	0	1	0	0	0	0	0	0	0	0		0	0	0	0	0	0	0	0	0	0	0	0		0	0	0	0	0	0	0
Plot07	1290	オニタビラコ	A				1										0	0	0	1	0	0	0	0	0	0	0	0		0	0	0	0	0	0	0	0	0	0	0	0		0	0	0	0	0	0	0
Plot07	1298	オニタビラコ	A				1										0	0	0	1	0	0	0	0	0	0	0	0		0	0	0	0	0	0	0	0	0	0	0	0		0	0	0	0	0	0	0
Plot07	1299	コナスビ	P				1										0	0	0	0	0	0	0	0	0	0	0	0		0	0	0	1	0	0	0	0	0	0	0	0		0	0	0	0	0	0	0
Plot07	1285	オニタビラコ	A				1										0	0	0	1	0	0	0	0	0	0	0	0		0	0	0	0	0	0	0	0	0	0	0	0		0	0	0	0	0	0	0
Plot07	1317	エノコログサ	A				1										0	0	0	1	0	0	0	0	0	0	0	0		0	0	0	0	0	0	0	0	0	0	0	0		0	0	0	0	0	0	0
Plot07	1300	オニタビラコ	A				1										0	0	0	1	0	0	0	0	0	0	0	0		0	0	0	0	0	0	0	0	0	0	0	0		0	0	0	0	0	0	0
Plot07	1488	オニタビラコ	A			1											0	0	1	0	0	0	0	0	0	0	0	0		0	0	0	0	0	0	0	0	0	0	0	0		0	0	0	0	0	0	0
Plot07	1482	オニタビラコ	A			1											0	0	1	0	0	0	0	0	0	0	0	0		0	0	0	0	0	0	0	0	0	0	0	0		0	0	0	0	0	0	0
Plot07	1496	オニタビラコ	A			1											0	0	1	0	0	0	0	0	0	0	0	0		0	0	0	0	0	0	0	0	0	0	0	0		0	0	0	0	0	0	0
Plot07	1484	オニタビラコ	A			1											0	0	1	0	0	0	0	0	0	0	0	0		0	0	0	0	0	0	0	0	0	0	0	0		0	0	0	0	0	0	0
Plot07	1485	オニタビラコ	A			1											0	0	1	0	0	0	0	0	0	0	0	0		0	0	0	0	0	0	0	0	0	0	0	0		0	0	0	0	0	0	0
Plot07	1486	オニタビラコ	A			1											0	0	1	0	0	0	0	0	0	0	0	0		0	0	0	0	0	0	0	0	0	0	0	0		0	0	0	0	0	0	0
Plot07	1490	セイタカアワダチソウ	P			1											0	0	0	0	0	0	0	0	0	0	0	0		0	0	1	0	0	0	0	0	0	0	0	0		0	0	0	0	0	0	0
Plot07	1498	オニタビラコ	A			1											0	0	1	0	0	0	0	0	0	0	0	0		0	0	0	0	0	0	0	0	0	0	0	0		0	0	0	0	0	0	0
Plot07	1483	オニタビラコ	A			1											0	0	1	0	0	0	0	0	0	0	0	0		0	0	0	0	0	0	0	0	0	0	0	0		0	0	0	0	0	0	0
Plot07	1487	オニタビラコ	A			1											0	0	1	0	0	0	0	0	0	0	0	0		0	0	0	0	0	0	0	0	0	0	0	0		0	0	0	0	0	0	0
Plot07	1489	オニタビラコ	A			1											0	0	1	0	0	0	0	0	0	0	0	0		0	0	0	0	0	0	0	0	0	0	0	0		0	0	0	0	0	0	0
Plot07	1491	セイタカアワダチソウ	P			1											0	0	0	0	0	0	0	0	0	0	0	0		0	0	1	0	0	0	0	0	0	0	0	0		0	0	0	0	0	0	0
Plot07	1492	アザミ類	P			1											0	0	0	0	0	0	0	0	0	0	0	0		0	0	1	0	0	0	0	0	0	0	0	0		0	0	0	0	0	0	0
Plot07	1493	オニタビラコ	A			1											0	0	1	0	0	0	0	0	0	0	0	0		0	0	0	0	0	0	0	0	0	0	0	0		0	0	0	0	0	0	0
Plot07	1497	オニタビラコ	A			1											0	0	1	0	0	0	0	0	0	0	0	0		0	0	0	0	0	0	0	0	0	0	0	0		0	0	0	0	0	0	0
Plot07	1481	オニタビラコ	A			1											0	0	1	0	0	0	0	0	0	0	0	0		0	0	0	0	0	0	0	0	0	0	0	0		0	0	0	0	0	0	0
Plot07	1494	不明	U			1											0	0	0	0	0	0	0	0	0	0	0	0		0	0	0	0	0	0	0	0	0	0	0	0		0	0	0	0	0	0	0
Plot07	1495	オニタビラコ	A			1											0	0	1	0	0	0	0	0	0	0	0	0		0	0	0	0	0	0	0	0	0	0	0	0		0	0	0	0	0	0	0
Plot07	1628	セイタカアワダチソウ	P		1												0	0	0	0	0	0	0	0	0	0	0	0		0	1	0	0	0	0	0	0	0	0	0	0		0	0	0	0	0	0	0
Plot07	1629	オニタビラコ	A		1												0	1	0	0	0	0	0	0	0	0	0	0		0	0	0	0	0	0	0	0	0	0	0	0		0	0	0	0	0	0	0
Plot07	1630	セイタカアワダチソウ	P		1												0	0	0	0	0	0	0	0	0	0	0	0		0	1	0	0	0	0	0	0	0	0	0	0		0	0	0	0	0	0	0
Plot07	1632	オニタビラコ	A		1												0	1	0	0	0	0	0	0	0	0	0	0		0	0	0	0	0	0	0	0	0	0	0	0		0	0	0	0	0	0	0
Plot07	1633	オニタビラコ	A		1												0	1	0	0	0	0	0	0	0	0	0	0		0	0	0	0	0	0	0	0	0	0	0	0		0	0	0	0	0	0	0
Plot07	1631	セイタカアワダチソウ	P		1												0	0	0	0	0	0	0	0	0	0	0	0		0	1	0	0	0	0	0	0	0	0	0	0		0	0	0	0	0	0	0
Plot07	1795	ニガナ	P		1												0	0	0	0	0	0	0	0	0	0	0	0		0	1	0	0	0	0	0	0	0	0	0	0		0	0	0	0	0	0	0
Plot07	1634	不明	U		1												0	0	0	0	0	0	0	0	0	0	0	0		0	0	0	0	0	0	0	0	0	0	0	0		0	0	0	0	0	0	0
Plot07	1905	オオイヌノフグリ	A	1													1	0	0	0	0	0	0	0	0	0	0	0		0	0	0	0	0	0	0	0	0	0	0	0		0	0	0	0	0	0	0
Plot07	1915	オオイヌノフグリ	A	1													1	0	0	0	0	0	0	0	0	0	0	0		0	0	0	0	0	0	0	0	0	0	0	0		0	0	0	0	0	0	0
Plot07	1918	コナスビ	P	1													0	0	0	0	0	0	0	0	0	0	0	0		1	0	0	0	0	0	0	0	0	0	0	0		0	0	0	0	0	0	0
Plot07	1919	オオイヌノフグリ	A	1													1	0	0	0	0	0	0	0	0	0	0	0		0	0	0	0	0	0	0	0	0	0	0	0		0	0	0	0	0	0	0
Plot07	1920	オオイヌノフグリ	A	1													1	0	0	0	0	0	0	0	0	0	0	0		0	0	0	0	0	0	0	0	0	0	0	0		0	0	0	0	0	0	0
Plot07	1980	コウゾリナ	A	1													1	0	0	0	0	0	0	0	0	0	0	0		0	0	0	0	0	0	0	0	0	0	0	0		0	0	0	0	0	0	0
Plot08	134	ミゾソバ	A												2		0	0	0	0	0	0	0	0	0	0	0	2		0	0	0	0	0	0	0	0	0	0	0	0		0	0	0	0	0	0	0
Plot08	130	アザミ類	P												1		0	0	0	0	0	0	0	0	0	0	0	0		0	0	0	0	0	0	0	0	0	0	0	1		0	0	0	0	0	0	0
Plot08	133	アザミ類	P												1		0	0	0	0	0	0	0	0	0	0	0	0		0	0	0	0	0	0	0	0	0	0	0	1		0	0	0	0	0	0	0
Plot08	136	ススキ	P												1		0	0	0	0	0	0	0	0	0	0	0	0		0	0	0	0	0	0	0	0	0	0	0	1		0	0	0	0	0	0	0
Plot08	135	ノハラアザミ	P												1		0	0	0	0	0	0	0	0	0	0	0	0		0	0	0	0	0	0	0	0	0	0	0	1		0	0	0	0	0	0	0
Plot08	138	イネ科sp	P												1		0	0	0	0	0	0	0	0	0	0	0	0		0	0	0	0	0	0	0	0	0	0	0	1		0	0	0	0	0	0	0
Plot08	139	センニンソウ	P												1		0	0	0	0	0	0	0	0	0	0	0	0		0	0	0	0	0	0	0	0	0	0	0	1		0	0	0	0	0	0	0
Plot08	129	タカトウダイ	P												1		0	0	0	0	0	0	0	0	0	0	0	0		0	0	0	0	0	0	0	0	0	0	0	1		0	0	0	0	0	0	0
Plot08	132	タチツボスミレ	P												1		0	0	0	0	0	0	0	0	0	0	0	0		0	0	0	0	0	0	0	0	0	0	0	1		0	0	0	0	0	0	0
Plot08	140	タカトウダイ	P												1		0	0	0	0	0	0	0	0	0	0	0	0		0	0	0	0	0	0	0	0	0	0	0	1		0	0	0	0	0	0	0
Plot08	137	タカトウダイ	P												1		0	0	0	0	0	0	0	0	0	0	0	0		0	0	0	0	0	0	0	0	0	0	0	1		0	0	0	0	0	0	0
Plot08	131	不明	U												1		0	0	0	0	0	0	0	0	0	0	0	0		0	0	0	0	0	0	0	0	0	0	0	0		0	0	0	0	0	0	0
Plot08	354	ススキ	P											2			0	0	0	0	0	0	0	0	0	0	0	0		0	0	0	0	0	0	0	0	0	0	2	0		0	0	0	0	0	0	0
Plot08	350	ネコハギ	P											1			0	0	0	0	0	0	0	0	0	0	0	0		0	0	0	0	0	0	0	0	0	0	1	0		0	0	0	0	0	0	0
Plot08	353	オニタビラコ	A											1			0	0	0	0	0	0	0	0	0	0	1	0		0	0	0	0	0	0	0	0	0	0	0	0		0	0	0	0	0	0	0
Plot08	356	タカトウダイ	P											1			0	0	0	0	0	0	0	0	0	0	0	0		0	0	0	0	0	0	0	0	0	0	1	0		0	0	0	0	0	0	0
Plot08	352	タカトウダイ	P											1			0	0	0	0	0	0	0	0	0	0	0	0		0	0	0	0	0	0	0	0	0	0	1	0		0	0	0	0	0	0	0
Plot08	357	コナスビ	P											1			0	0	0	0	0	0	0	0	0	0	0	0		0	0	0	0	0	0	0	0	0	0	1	0		0	0	0	0	0	0	0
Plot08	360	ススキ	P											1			0	0	0	0	0	0	0	0	0	0	0	0		0	0	0	0	0	0	0	0	0	0	1	0		0	0	0	0	0	0	0
Plot08	351	アザミ類	P											1			0	0	0	0	0	0	0	0	0	0	0	0		0	0	0	0	0	0	0	0	0	0	1	0		0	0	0	0	0	0	0
Plot08	361	ススキ	P											1			0	0	0	0	0	0	0	0	0	0	0	0		0	0	0	0	0	0	0	0	0	0	1	0		0	0	0	0	0	0	0
Plot08	358	キランソウ	P											1			0	0	0	0	0	0	0	0	0	0	0	0		0	0	0	0	0	0	0	0	0	0	1	0		0	0	0	0	0	0	0
Plot08	355	タカトウダイ	P											1			0	0	0	0	0	0	0	0	0	0	0	0		0	0	0	0	0	0	0	0	0	0	1	0		0	0	0	0	0	0	0
Plot08	359	ヤマユリ	P											1			0	0	0	0	0	0	0	0	0	0	0	0		0	0	0	0	0	0	0	0	0	0	1	0		0	0	0	0	0	0	0
Plot08	449	アキカラマツ	P										1				0	0	0	0	0	0	0	0	0	0	0	0		0	0	0	0	0	0	0	0	0	1	0	0		0	0	0	0	0	0	0
Plot08	453	コナスビ	P										1				0	0	0	0	0	0	0	0	0	0	0	0		0	0	0	0	0	0	0	0	0	1	0	0		0	0	0	0	0	0	0
Plot08	456	ナキリスゲ	P										1				0	0	0	0	0	0	0	0	0	0	0	0		0	0	0	0	0	0	0	0	0	1	0	0		0	0	0	0	0	0	0
Plot08	451	コナスビ	P										1				0	0	0	0	0	0	0	0	0	0	0	0		0	0	0	0	0	0	0	0	0	1	0	0		0	0	0	0	0	0	0
Plot08	452	コナスビ	P										1				0	0	0	0	0	0	0	0	0	0	0	0		0	0	0	0	0	0	0	0	0	1	0	0		0	0	0	0	0	0	0
Plot08	455	コナスビ	P										1				0	0	0	0	0	0	0	0	0	0	0	0		0	0	0	0	0	0	0	0	0	1	0	0		0	0	0	0	0	0	0
Plot08	457	オニタビラコ	A										1				0	0	0	0	0	0	0	0	0	1	0	0		0	0	0	0	0	0	0	0	0	0	0	0		0	0	0	0	0	0	0
Plot08	458	オカトラノオ	P										1				0	0	0	0	0	0	0	0	0	0	0	0		0	0	0	0	0	0	0	0	0	1	0	0		0	0	0	0	0	0	0
Plot08	448	オカトラノオ	P										1				0	0	0	0	0	0	0	0	0	0	0	0		0	0	0	0	0	0	0	0	0	1	0	0		0	0	0	0	0	0	0
Plot08	450	不明	U										1				0	0	0	0	0	0	0	0	0	0	0	0		0	0	0	0	0	0	0	0	0	0	0	0		0	0	0	0	0	0	0
Plot08	454	スゲ	P										1				0	0	0	0	0	0	0	0	0	0	0	0		0	0	0	0	0	0	0	0	0	1	0	0		0	0	0	0	0	0	0
Plot08	682	オニタビラコ	A									1					0	0	0	0	0	0	0	0	1	0	0	0		0	0	0	0	0	0	0	0	0	0	0	0		0	0	0	0	0	0	0
Plot08	678	コナスビ	P									1					0	0	0	0	0	0	0	0	0	0	0	0		0	0	0	0	0	0	0	0	1	0	0	0		0	0	0	0	0	0	0
Plot08	679	不明	P									1					0	0	0	0	0	0	0	0	0	0	0	0		0	0	0	0	0	0	0	0	1	0	0	0		0	0	0	0	0	0	0
Plot08	681	コナスビ	P									1					0	0	0	0	0	0	0	0	0	0	0	0		0	0	0	0	0	0	0	0	1	0	0	0		0	0	0	0	0	0	0
Plot08	680	コナスビ	P									1					0	0	0	0	0	0	0	0	0	0	0	0		0	0	0	0	0	0	0	0	1	0	0	0		0	0	0	0	0	0	0
Plot08	831	コナスビ	P								1						0	0	0	0	0	0	0	0	0	0	0	0		0	0	0	0	0	0	0	1	0	0	0	0		0	0	0	0	0	0	0
Plot08	833	コナスビ	P								1						0	0	0	0	0	0	0	0	0	0	0	0		0	0	0	0	0	0	0	1	0	0	0	0		0	0	0	0	0	0	0
Plot08	828	オニタビラコ	A								1						0	0	0	0	0	0	0	1	0	0	0	0		0	0	0	0	0	0	0	0	0	0	0	0		0	0	0	0	0	0	0
Plot08	829	不明	U								1						0	0	0	0	0	0	0	0	0	0	0	0		0	0	0	0	0	0	0	0	0	0	0	0		0	0	0	0	0	0	0
Plot08	830	アキノタムラソウ	P								1						0	0	0	0	0	0	0	0	0	0	0	0		0	0	0	0	0	0	0	1	0	0	0	0		0	0	0	0	0	0	0
Plot08	832	ヨモギ	P								1						0	0	0	0	0	0	0	0	0	0	0	0		0	0	0	0	0	0	0	1	0	0	0	0		0	0	0	0	0	0	0
Plot08	1014	タカトウダイ	P							1							0	0	0	0	0	0	0	0	0	0	0	0		0	0	0	0	0	0	1	0	0	0	0	0		0	0	0	0	0	0	0
Plot08	1015	コナスビ	P							1							0	0	0	0	0	0	0	0	0	0	0	0		0	0	0	0	0	0	1	0	0	0	0	0		0	0	0	0	0	0	0
Plot08	1016	ノハラアザミ	P							1							0	0	0	0	0	0	0	0	0	0	0	0		0	0	0	0	0	0	1	0	0	0	0	0		0	0	0	0	0	0	0
Plot08	1150	アザミ類	P							1							0	0	0	0	0	0	0	0	0	0	0	0		0	0	0	0	0	0	1	0	0	0	0	0		0	0	0	0	0	0	0
Plot08	1064	オニタビラコ	A						1								0	0	0	0	0	1	0	0	0	0	0	0		0	0	0	0	0	0	0	0	0	0	0	0		0	0	0	0	0	0	0
Plot08	1071	コナスビ	P						1								0	0	0	0	0	0	0	0	0	0	0	0		0	0	0	0	0	1	0	0	0	0	0	0		0	0	0	0	0	0	0
Plot08	1089	リンドウ	P						1								0	0	0	0	0	0	0	0	0	0	0	0		0	0	0	0	0	1	0	0	0	0	0	0		0	0	0	0	0	0	0
Plot08	1081	コナスビ	P						1								0	0	0	0	0	0	0	0	0	0	0	0		0	0	0	0	0	1	0	0	0	0	0	0		0	0	0	0	0	0	0
Plot08	1068	アキカラマツ	P						1								0	0	0	0	0	0	0	0	0	0	0	0		0	0	0	0	0	1	0	0	0	0	0	0		0	0	0	0	0	0	0
Plot08	1090	リンドウ	P						1								0	0	0	0	0	0	0	0	0	0	0	0		0	0	0	0	0	1	0	0	0	0	0	0		0	0	0	0	0	0	0
Plot08	1304	オニタビラコ	A				1										0	0	0	1	0	0	0	0	0	0	0	0		0	0	0	0	0	0	0	0	0	0	0	0		0	0	0	0	0	0	0
Plot08	1305	オニタビラコ	A				1										0	0	0	1	0	0	0	0	0	0	0	0		0	0	0	0	0	0	0	0	0	0	0	0		0	0	0	0	0	0	0
Plot08	1306	オニタビラコ	A				1										0	0	0	1	0	0	0	0	0	0	0	0		0	0	0	0	0	0	0	0	0	0	0	0		0	0	0	0	0	0	0
Plot08	1311	オニタビラコ	A				1										0	0	0	1	0	0	0	0	0	0	0	0		0	0	0	0	0	0	0	0	0	0	0	0		0	0	0	0	0	0	0
Plot08	1313	オニタビラコ	A				1										0	0	0	1	0	0	0	0	0	0	0	0		0	0	0	0	0	0	0	0	0	0	0	0		0	0	0	0	0	0	0
Plot08	1314	オニタビラコ	A				1										0	0	0	1	0	0	0	0	0	0	0	0		0	0	0	0	0	0	0	0	0	0	0	0		0	0	0	0	0	0	0
Plot08	1315	オニタビラコ	A				1										0	0	0	1	0	0	0	0	0	0	0	0		0	0	0	0	0	0	0	0	0	0	0	0		0	0	0	0	0	0	0
Plot08	1316	オニタビラコ	A				1										0	0	0	1	0	0	0	0	0	0	0	0		0	0	0	0	0	0	0	0	0	0	0	0		0	0	0	0	0	0	0
Plot08	1337	コナスビ	P				1										0	0	0	0	0	0	0	0	0	0	0	0		0	0	0	1	0	0	0	0	0	0	0	0		0	0	0	0	0	0	0
Plot08	1312	オニタビラコ	A				1										0	0	0	1	0	0	0	0	0	0	0	0		0	0	0	0	0	0	0	0	0	0	0	0		0	0	0	0	0	0	0
Plot08	1307	オニタビラコ	A				1										0	0	0	1	0	0	0	0	0	0	0	0		0	0	0	0	0	0	0	0	0	0	0	0		0	0	0	0	0	0	0
Plot08	1308	オニタビラコ	A				1										0	0	0	1	0	0	0	0	0	0	0	0		0	0	0	0	0	0	0	0	0	0	0	0		0	0	0	0	0	0	0
Plot08	1335	ヤマカモジグサ	P				1										0	0	0	0	0	0	0	0	0	0	0	0		0	0	0	1	0	0	0	0	0	0	0	0		0	0	0	0	0	0	0
Plot08	1309	オニタビラコ	A				1										0	0	0	1	0	0	0	0	0	0	0	0		0	0	0	0	0	0	0	0	0	0	0	0		0	0	0	0	0	0	0
Plot08	1310	オニタビラコ	A				1										0	0	0	1	0	0	0	0	0	0	0	0		0	0	0	0	0	0	0	0	0	0	0	0		0	0	0	0	0	0	0
Plot08	1336	オニタビラコ	A				1										0	0	0	1	0	0	0	0	0	0	0	0		0	0	0	0	0	0	0	0	0	0	0	0		0	0	0	0	0	0	0
Plot08	1436	オニタビラコ	A			1											0	0	1	0	0	0	0	0	0	0	0	0		0	0	0	0	0	0	0	0	0	0	0	0		0	0	0	0	0	0	0
Plot08	1440	オニタビラコ	A			1											0	0	1	0	0	0	0	0	0	0	0	0		0	0	0	0	0	0	0	0	0	0	0	0		0	0	0	0	0	0	0
Plot08	1442	オニタビラコ	A			1											0	0	1	0	0	0	0	0	0	0	0	0		0	0	0	0	0	0	0	0	0	0	0	0		0	0	0	0	0	0	0
Plot08	1444	オニタビラコ	A			1											0	0	1	0	0	0	0	0	0	0	0	0		0	0	0	0	0	0	0	0	0	0	0	0		0	0	0	0	0	0	0
Plot08	1445	オニタビラコ	A			1											0	0	1	0	0	0	0	0	0	0	0	0		0	0	0	0	0	0	0	0	0	0	0	0		0	0	0	0	0	0	0
Plot08	1446	オニタビラコ	A			1											0	0	1	0	0	0	0	0	0	0	0	0		0	0	0	0	0	0	0	0	0	0	0	0		0	0	0	0	0	0	0
Plot08	1447	オニタビラコ	A			1											0	0	1	0	0	0	0	0	0	0	0	0		0	0	0	0	0	0	0	0	0	0	0	0		0	0	0	0	0	0	0
Plot08	1448	カニクサ	P			1											0	0	0	0	0	0	0	0	0	0	0	0		0	0	1	0	0	0	0	0	0	0	0	0		0	0	0	0	0	0	0
Plot08	1449	コナスビ	P			1											0	0	0	0	0	0	0	0	0	0	0	0		0	0	1	0	0	0	0	0	0	0	0	0		0	0	0	0	0	0	0
Plot08	1437	オニタビラコ	A			1											0	0	1	0	0	0	0	0	0	0	0	0		0	0	0	0	0	0	0	0	0	0	0	0		0	0	0	0	0	0	0
Plot08	1438	オニタビラコ	A			1											0	0	1	0	0	0	0	0	0	0	0	0		0	0	0	0	0	0	0	0	0	0	0	0		0	0	0	0	0	0	0
Plot08	1439	コナスビ	P			1											0	0	0	0	0	0	0	0	0	0	0	0		0	0	1	0	0	0	0	0	0	0	0	0		0	0	0	0	0	0	0
Plot08	1441	オニタビラコ	A			1											0	0	1	0	0	0	0	0	0	0	0	0		0	0	0	0	0	0	0	0	0	0	0	0		0	0	0	0	0	0	0
Plot08	1443	オニタビラコ	A			1											0	0	1	0	0	0	0	0	0	0	0	0		0	0	0	0	0	0	0	0	0	0	0	0		0	0	0	0	0	0	0
Plot08	1623	オニタビラコ	A		1												0	1	0	0	0	0	0	0	0	0	0	0		0	0	0	0	0	0	0	0	0	0	0	0		0	0	0	0	0	0	0
Plot08	1625	オニタビラコ	A		1												0	1	0	0	0	0	0	0	0	0	0	0		0	0	0	0	0	0	0	0	0	0	0	0		0	0	0	0	0	0	0
Plot08	1626	ミツバツチグリ	P		1												0	0	0	0	0	0	0	0	0	0	0	0		0	1	0	0	0	0	0	0	0	0	0	0		0	0	0	0	0	0	0
Plot08	1622	カニクサ	P		1												0	0	0	0	0	0	0	0	0	0	0	0		0	1	0	0	0	0	0	0	0	0	0	0		0	0	0	0	0	0	0
Plot08	1624	コナスビ	P		1												0	0	0	0	0	0	0	0	0	0	0	0		0	1	0	0	0	0	0	0	0	0	0	0		0	0	0	0	0	0	0
Plot08	1621	オニタビラコ	A		1												0	1	0	0	0	0	0	0	0	0	0	0		0	0	0	0	0	0	0	0	0	0	0	0		0	0	0	0	0	0	0
Plot08	1906	アザミ類	P	1													0	0	0	0	0	0	0	0	0	0	0	0		1	0	0	0	0	0	0	0	0	0	0	0		0	0	0	0	0	0	0
Plot08	1911	オニタビラコ	A	1													1	0	0	0	0	0	0	0	0	0	0	0		0	0	0	0	0	0	0	0	0	0	0	0		0	0	0	0	0	0	0
Plot09	146	コナスビ	P												4		0	0	0	0	0	0	0	0	0	0	0	0		0	0	0	0	0	0	0	0	0	0	0	4		0	0	0	0	0	0	0
Plot09	144	タカトウダイ	P												1		0	0	0	0	0	0	0	0	0	0	0	0		0	0	0	0	0	0	0	0	0	0	0	1		0	0	0	0	0	0	0
Plot09	147	オカトラノオ	P												1		0	0	0	0	0	0	0	0	0	0	0	0		0	0	0	0	0	0	0	0	0	0	0	1		0	0	0	0	0	0	0
Plot09	153	ネコハギ	P												1		0	0	0	0	0	0	0	0	0	0	0	0		0	0	0	0	0	0	0	0	0	0	0	1		0	0	0	0	0	0	0
Plot09	157	キク科sp	P												1		0	0	0	0	0	0	0	0	0	0	0	0		0	0	0	0	0	0	0	0	0	0	0	1		0	0	0	0	0	0	0
Plot09	142	ミツバツチグリ	P												1		0	0	0	0	0	0	0	0	0	0	0	0		0	0	0	0	0	0	0	0	0	0	0	1		0	0	0	0	0	0	0
Plot09	151	チゴザサ	P												1		0	0	0	0	0	0	0	0	0	0	0	0		0	0	0	0	0	0	0	0	0	0	0	1		0	0	0	0	0	0	0
Plot09	150	ススキ	P												1		0	0	0	0	0	0	0	0	0	0	0	0		0	0	0	0	0	0	0	0	0	0	0	1		0	0	0	0	0	0	0
Plot09	149	セイタカアワダチソウ	P												1		0	0	0	0	0	0	0	0	0	0	0	0		0	0	0	0	0	0	0	0	0	0	0	1		0	0	0	0	0	0	0
Plot09	152	ミツバツチグリ	P												1		0	0	0	0	0	0	0	0	0	0	0	0		0	0	0	0	0	0	0	0	0	0	0	1		0	0	0	0	0	0	0
Plot09	145	タカトウダイ	P												1		0	0	0	0	0	0	0	0	0	0	0	0		0	0	0	0	0	0	0	0	0	0	0	1		0	0	0	0	0	0	0
Plot09	154	チヂミザサ	P												1		0	0	0	0	0	0	0	0	0	0	0	0		0	0	0	0	0	0	0	0	0	0	0	1		0	0	0	0	0	0	0
Plot09	141	ミゾソバ	A												1		0	0	0	0	0	0	0	0	0	0	0	1		0	0	0	0	0	0	0	0	0	0	0	0		0	0	0	0	0	0	0
Plot09	148	タカトウダイ	P												1		0	0	0	0	0	0	0	0	0	0	0	0		0	0	0	0	0	0	0	0	0	0	0	1		0	0	0	0	0	0	0
Plot09	143	カタバミ	P												1		0	0	0	0	0	0	0	0	0	0	0	0		0	0	0	0	0	0	0	0	0	0	0	1		0	0	0	0	0	0	0
Plot09	156	オニタビラコ	A												1		0	0	0	0	0	0	0	0	0	0	0	1		0	0	0	0	0	0	0	0	0	0	0	0		0	0	0	0	0	0	0
Plot09	155	チヂミザサ	P												1		0	0	0	0	0	0	0	0	0	0	0	0		0	0	0	0	0	0	0	0	0	0	0	1		0	0	0	0	0	0	0
Plot09	364	ススキ	P											2			0	0	0	0	0	0	0	0	0	0	0	0		0	0	0	0	0	0	0	0	0	0	2	0		0	0	0	0	0	0	0
Plot09	368	アザミ類	P											1			0	0	0	0	0	0	0	0	0	0	0	0		0	0	0	0	0	0	0	0	0	0	1	0		0	0	0	0	0	0	0
Plot09	366	コナスビ	P											1			0	0	0	0	0	0	0	0	0	0	0	0		0	0	0	0	0	0	0	0	0	0	1	0		0	0	0	0	0	0	0
Plot09	365	タカトウダイ	P											1			0	0	0	0	0	0	0	0	0	0	0	0		0	0	0	0	0	0	0	0	0	0	1	0		0	0	0	0	0	0	0
Plot09	362	スミレ	P											1			0	0	0	0	0	0	0	0	0	0	0	0		0	0	0	0	0	0	0	0	0	0	1	0		0	0	0	0	0	0	0
Plot09	363	コナスビ	P											1			0	0	0	0	0	0	0	0	0	0	0	0		0	0	0	0	0	0	0	0	0	0	1	0		0	0	0	0	0	0	0
Plot09	369	タカトウダイ	P											1			0	0	0	0	0	0	0	0	0	0	0	0		0	0	0	0	0	0	0	0	0	0	1	0		0	0	0	0	0	0	0
Plot09	367	不明	U											1			0	0	0	0	0	0	0	0	0	0	0	0		0	0	0	0	0	0	0	0	0	0	0	0		0	0	0	0	0	0	0
Plot09	424	タカトウダイ	P										1				0	0	0	0	0	0	0	0	0	0	0	0		0	0	0	0	0	0	0	0	0	1	0	0		0	0	0	0	0	0	0
Plot09	425	オカトラノオ	P										1				0	0	0	0	0	0	0	0	0	0	0	0		0	0	0	0	0	0	0	0	0	1	0	0		0	0	0	0	0	0	0
Plot09	426	オカトラノオ	P										1				0	0	0	0	0	0	0	0	0	0	0	0		0	0	0	0	0	0	0	0	0	1	0	0		0	0	0	0	0	0	0
Plot09	427	オカトラノオ	P										1				0	0	0	0	0	0	0	0	0	0	0	0		0	0	0	0	0	0	0	0	0	1	0	0		0	0	0	0	0	0	0
Plot09	440	スゲ	P										1				0	0	0	0	0	0	0	0	0	0	0	0		0	0	0	0	0	0	0	0	0	1	0	0		0	0	0	0	0	0	0
Plot09	446	オカトラノオ	P										1				0	0	0	0	0	0	0	0	0	0	0	0		0	0	0	0	0	0	0	0	0	1	0	0		0	0	0	0	0	0	0
Plot09	428	オニタビラコ	A										1				0	0	0	0	0	0	0	0	0	1	0	0		0	0	0	0	0	0	0	0	0	0	0	0		0	0	0	0	0	0	0
Plot09	435	セイタカアワダチソウ	P										1				0	0	0	0	0	0	0	0	0	0	0	0		0	0	0	0	0	0	0	0	0	1	0	0		0	0	0	0	0	0	0
Plot09	436	オニタビラコ	A										1				0	0	0	0	0	0	0	0	0	1	0	0		0	0	0	0	0	0	0	0	0	0	0	0		0	0	0	0	0	0	0
Plot09	444	オニタビラコ	A										1				0	0	0	0	0	0	0	0	0	1	0	0		0	0	0	0	0	0	0	0	0	0	0	0		0	0	0	0	0	0	0
Plot09	443	コナスビ	P										1				0	0	0	0	0	0	0	0	0	0	0	0		0	0	0	0	0	0	0	0	0	1	0	0		0	0	0	0	0	0	0
Plot09	433	セイタカアワダチソウ	P										1				0	0	0	0	0	0	0	0	0	0	0	0		0	0	0	0	0	0	0	0	0	1	0	0		0	0	0	0	0	0	0
Plot09	429	スゲ	P										1				0	0	0	0	0	0	0	0	0	0	0	0		0	0	0	0	0	0	0	0	0	1	0	0		0	0	0	0	0	0	0
Plot09	447	ススキ	P										1				0	0	0	0	0	0	0	0	0	0	0	0		0	0	0	0	0	0	0	0	0	1	0	0		0	0	0	0	0	0	0
Plot09	438	セイタカアワダチソウ	P										1				0	0	0	0	0	0	0	0	0	0	0	0		0	0	0	0	0	0	0	0	0	1	0	0		0	0	0	0	0	0	0
Plot09	432	コナスビ	P										1				0	0	0	0	0	0	0	0	0	0	0	0		0	0	0	0	0	0	0	0	0	1	0	0		0	0	0	0	0	0	0
Plot09	442	セイタカアワダチソウ	P										1				0	0	0	0	0	0	0	0	0	0	0	0		0	0	0	0	0	0	0	0	0	1	0	0		0	0	0	0	0	0	0
Plot09	431	スゲ	P										1				0	0	0	0	0	0	0	0	0	0	0	0		0	0	0	0	0	0	0	0	0	1	0	0		0	0	0	0	0	0	0
Plot09	430	タカトウダイ	P										1				0	0	0	0	0	0	0	0	0	0	0	0		0	0	0	0	0	0	0	0	0	1	0	0		0	0	0	0	0	0	0
Plot09	437	キク科sp	P										1				0	0	0	0	0	0	0	0	0	0	0	0		0	0	0	0	0	0	0	0	0	1	0	0		0	0	0	0	0	0	0
Plot09	439	不明	U										1				0	0	0	0	0	0	0	0	0	0	0	0		0	0	0	0	0	0	0	0	0	0	0	0		0	0	0	0	0	0	0
Plot09	434	セイタカアワダチソウ	P										1				0	0	0	0	0	0	0	0	0	0	0	0		0	0	0	0	0	0	0	0	0	1	0	0		0	0	0	0	0	0	0
Plot09	445	オカトラノオ	P										1				0	0	0	0	0	0	0	0	0	0	0	0		0	0	0	0	0	0	0	0	0	1	0	0		0	0	0	0	0	0	0
Plot09	441	オカトラノオ	P										1				0	0	0	0	0	0	0	0	0	0	0	0		0	0	0	0	0	0	0	0	0	1	0	0		0	0	0	0	0	0	0
Plot09	683	オニタビラコ	A									1					0	0	0	0	0	0	0	0	1	0	0	0		0	0	0	0	0	0	0	0	0	0	0	0		0	0	0	0	0	0	0
Plot09	689	コナスビ	P									1					0	0	0	0	0	0	0	0	0	0	0	0		0	0	0	0	0	0	0	0	1	0	0	0		0	0	0	0	0	0	0
Plot09	685	オニタビラコ	A									1					0	0	0	0	0	0	0	0	1	0	0	0		0	0	0	0	0	0	0	0	0	0	0	0		0	0	0	0	0	0	0
Plot09	688	アキノタムラソウ	P									1					0	0	0	0	0	0	0	0	0	0	0	0		0	0	0	0	0	0	0	0	1	0	0	0		0	0	0	0	0	0	0
PLot09	684	オオイヌノフグリ	A									1					0	0	0	0	0	0	0	0	1	0	0	0		0	0	0	0	0	0	0	0	0	0	0	0		0	0	0	0	0	0	0
Plot09	687	オオイヌノフグリ	A									1					0	0	0	0	0	0	0	0	1	0	0	0		0	0	0	0	0	0	0	0	0	0	0	0		0	0	0	0	0	0	0
Plot09	686	不明	P									1					0	0	0	0	0	0	0	0	0	0	0	0		0	0	0	0	0	0	0	0	1	0	0	0		0	0	0	0	0	0	0
Plot09	818	オニタビラコ	A								1						0	0	0	0	0	0	0	1	0	0	0	0		0	0	0	0	0	0	0	0	0	0	0	0		0	0	0	0	0	0	0
Plot09	811	コナスビ	P								1						0	0	0	0	0	0	0	0	0	0	0	0		0	0	0	0	0	0	0	1	0	0	0	0		0	0	0	0	0	0	0
Plot09	826	オニタビラコ	A								1						0	0	0	0	0	0	0	1	0	0	0	0		0	0	0	0	0	0	0	0	0	0	0	0		0	0	0	0	0	0	0
Plot09	806	オニタビラコ	A								1						0	0	0	0	0	0	0	1	0	0	0	0		0	0	0	0	0	0	0	0	0	0	0	0		0	0	0	0	0	0	0
Plot09	814	セイタカアワダチソウ	P								1						0	0	0	0	0	0	0	0	0	0	0	0		0	0	0	0	0	0	0	1	0	0	0	0		0	0	0	0	0	0	0
Plot09	815	ニガナ	P								1						0	0	0	0	0	0	0	0	0	0	0	0		0	0	0	0	0	0	0	1	0	0	0	0		0	0	0	0	0	0	0
Plot09	819	カタバミ	P								1						0	0	0	0	0	0	0	0	0	0	0	0		0	0	0	0	0	0	0	1	0	0	0	0		0	0	0	0	0	0	0
Plot09	821	オニタビラコ	A								1						0	0	0	0	0	0	0	1	0	0	0	0		0	0	0	0	0	0	0	0	0	0	0	0		0	0	0	0	0	0	0
Plot09	824	オニタビラコ	A								1						0	0	0	0	0	0	0	1	0	0	0	0		0	0	0	0	0	0	0	0	0	0	0	0		0	0	0	0	0	0	0
Plot09	825	ニガナ	P								1						0	0	0	0	0	0	0	0	0	0	0	0		0	0	0	0	0	0	0	1	0	0	0	0		0	0	0	0	0	0	0
Plot09	807	コナスビ	P								1						0	0	0	0	0	0	0	0	0	0	0	0		0	0	0	0	0	0	0	1	0	0	0	0		0	0	0	0	0	0	0
Plot09	810	不明	U								1						0	0	0	0	0	0	0	0	0	0	0	0		0	0	0	0	0	0	0	0	0	0	0	0		0	0	0	0	0	0	0
Plot09	816	ニガナ	P								1						0	0	0	0	0	0	0	0	0	0	0	0		0	0	0	0	0	0	0	1	0	0	0	0		0	0	0	0	0	0	0
Plot09	808	コナスビ	P								1						0	0	0	0	0	0	0	0	0	0	0	0		0	0	0	0	0	0	0	1	0	0	0	0		0	0	0	0	0	0	0
Plot09	823	不明	U								1						0	0	0	0	0	0	0	0	0	0	0	0		0	0	0	0	0	0	0	0	0	0	0	0		0	0	0	0	0	0	0
Plot09	817	ミゾソバ	A								1						0	0	0	0	0	0	0	1	0	0	0	0		0	0	0	0	0	0	0	0	0	0	0	0		0	0	0	0	0	0	0
Plot09	827	オニタビラコ	A								1						0	0	0	0	0	0	0	1	0	0	0	0		0	0	0	0	0	0	0	0	0	0	0	0		0	0	0	0	0	0	0
Plot09	813	ニガナ	P								1						0	0	0	0	0	0	0	0	0	0	0	0		0	0	0	0	0	0	0	1	0	0	0	0		0	0	0	0	0	0	0
Plot09	820	マメ科sp	P								1						0	0	0	0	0	0	0	0	0	0	0	0		0	0	0	0	0	0	0	1	0	0	0	0		0	0	0	0	0	0	0
Plot09	822	オニタビラコ	A								1						0	0	0	0	0	0	0	1	0	0	0	0		0	0	0	0	0	0	0	0	0	0	0	0		0	0	0	0	0	0	0
Plot09	812	ニガナ	P								1						0	0	0	0	0	0	0	0	0	0	0	0		0	0	0	0	0	0	0	1	0	0	0	0		0	0	0	0	0	0	0
Plot09	809	ニガナ	P								1						0	0	0	0	0	0	0	0	0	0	0	0		0	0	0	0	0	0	0	1	0	0	0	0		0	0	0	0	0	0	0
Plot09	1017	ノハラアザミ	P							1							0	0	0	0	0	0	0	0	0	0	0	0		0	0	0	0	0	0	1	0	0	0	0	0		0	0	0	0	0	0	0
Plot09	1019	コナスビ	P							1							0	0	0	0	0	0	0	0	0	0	0	0		0	0	0	0	0	0	1	0	0	0	0	0		0	0	0	0	0	0	0
Plot09	1018	タカトウダイ	P							1							0	0	0	0	0	0	0	0	0	0	0	0		0	0	0	0	0	0	1	0	0	0	0	0		0	0	0	0	0	0	0
Plot09	1020	ハハコグサ	A							1							0	0	0	0	0	0	1	0	0	0	0	0		0	0	0	0	0	0	0	0	0	0	0	0		0	0	0	0	0	0	0
Plot09	1078	アザミ類	P						1								0	0	0	0	0	0	0	0	0	0	0	0		0	0	0	0	0	1	0	0	0	0	0	0		0	0	0	0	0	0	0
Plot09	1084	ノアザミ	P						1								0	0	0	0	0	0	0	0	0	0	0	0		0	0	0	0	0	1	0	0	0	0	0	0		0	0	0	0	0	0	0
Plot09	1088	アザミ類	P						1								0	0	0	0	0	0	0	0	0	0	0	0		0	0	0	0	0	1	0	0	0	0	0	0		0	0	0	0	0	0	0
Plot09	1114	ノハラアザミ	P					1									0	0	0	0	0	0	0	0	0	0	0	0		0	0	0	0	1	0	0	0	0	0	0	0		0	0	0	0	0	0	0
Plot09	1144	ノハラアザミ	P					1									0	0	0	0	0	0	0	0	0	0	0	0		0	0	0	0	1	0	0	0	0	0	0	0		0	0	0	0	0	0	0
Plot09	1093	コナスビ	P					1									0	0	0	0	0	0	0	0	0	0	0	0		0	0	0	0	1	0	0	0	0	0	0	0		0	0	0	0	0	0	0
Plot09	1113	セイタカアワダチソウ	P					1									0	0	0	0	0	0	0	0	0	0	0	0		0	0	0	0	1	0	0	0	0	0	0	0		0	0	0	0	0	0	0
Plot09	1342	オニタビラコ	A				1										0	0	0	1	0	0	0	0	0	0	0	0		0	0	0	0	0	0	0	0	0	0	0	0		0	0	0	0	0	0	0
Plot09	1318	セイタカアワダチソウ	P				1										0	0	0	0	0	0	0	0	0	0	0	0		0	0	0	1	0	0	0	0	0	0	0	0		0	0	0	0	0	0	0
Plot09	1319	オニタビラコ	A				1										0	0	0	1	0	0	0	0	0	0	0	0		0	0	0	0	0	0	0	0	0	0	0	0		0	0	0	0	0	0	0
Plot09	1320	オニタビラコ	A				1										0	0	0	1	0	0	0	0	0	0	0	0		0	0	0	0	0	0	0	0	0	0	0	0		0	0	0	0	0	0	0
Plot09	1321	オニタビラコ	A				1										0	0	0	1	0	0	0	0	0	0	0	0		0	0	0	0	0	0	0	0	0	0	0	0		0	0	0	0	0	0	0
Plot09	1322	オニタビラコ	A				1										0	0	0	1	0	0	0	0	0	0	0	0		0	0	0	0	0	0	0	0	0	0	0	0		0	0	0	0	0	0	0
Plot09	1323	オニタビラコ	A				1										0	0	0	1	0	0	0	0	0	0	0	0		0	0	0	0	0	0	0	0	0	0	0	0		0	0	0	0	0	0	0
Plot09	1324	オニタビラコ	A				1										0	0	0	1	0	0	0	0	0	0	0	0		0	0	0	0	0	0	0	0	0	0	0	0		0	0	0	0	0	0	0
Plot09	1325	オニタビラコ	A				1										0	0	0	1	0	0	0	0	0	0	0	0		0	0	0	0	0	0	0	0	0	0	0	0		0	0	0	0	0	0	0
Plot09	1327	オニタビラコ	A				1										0	0	0	1	0	0	0	0	0	0	0	0		0	0	0	0	0	0	0	0	0	0	0	0		0	0	0	0	0	0	0
Plot09	1328	オニタビラコ	A				1										0	0	0	1	0	0	0	0	0	0	0	0		0	0	0	0	0	0	0	0	0	0	0	0		0	0	0	0	0	0	0
Plot09	1329	オニタビラコ	A				1										0	0	0	1	0	0	0	0	0	0	0	0		0	0	0	0	0	0	0	0	0	0	0	0		0	0	0	0	0	0	0
Plot09	1330	オニタビラコ	A				1										0	0	0	1	0	0	0	0	0	0	0	0		0	0	0	0	0	0	0	0	0	0	0	0		0	0	0	0	0	0	0
Plot09	1338	オニタビラコ	A				1										0	0	0	1	0	0	0	0	0	0	0	0		0	0	0	0	0	0	0	0	0	0	0	0		0	0	0	0	0	0	0
Plot09	1326	オニタビラコ	A				1										0	0	0	1	0	0	0	0	0	0	0	0		0	0	0	0	0	0	0	0	0	0	0	0		0	0	0	0	0	0	0
Plot09	1333	オニタビラコ	A				1										0	0	0	1	0	0	0	0	0	0	0	0		0	0	0	0	0	0	0	0	0	0	0	0		0	0	0	0	0	0	0
Plot09	1334	オニタビラコ	A				1										0	0	0	1	0	0	0	0	0	0	0	0		0	0	0	0	0	0	0	0	0	0	0	0		0	0	0	0	0	0	0
Plot09	1340	オニタビラコ	A				1										0	0	0	1	0	0	0	0	0	0	0	0		0	0	0	0	0	0	0	0	0	0	0	0		0	0	0	0	0	0	0
Plot09	1331	オニタビラコ	A				1										0	0	0	1	0	0	0	0	0	0	0	0		0	0	0	0	0	0	0	0	0	0	0	0		0	0	0	0	0	0	0
Plot09	1332	オニタビラコ	A				1										0	0	0	1	0	0	0	0	0	0	0	0		0	0	0	0	0	0	0	0	0	0	0	0		0	0	0	0	0	0	0
Plot09	1341	オニタビラコ	A				1										0	0	0	1	0	0	0	0	0	0	0	0		0	0	0	0	0	0	0	0	0	0	0	0		0	0	0	0	0	0	0
Plot09	1356	不明	U				1										0	0	0	0	0	0	0	0	0	0	0	0		0	0	0	0	0	0	0	0	0	0	0	0		0	0	0	0	0	0	0
Plot09	1339	オニタビラコ	A				1										0	0	0	1	0	0	0	0	0	0	0	0		0	0	0	0	0	0	0	0	0	0	0	0		0	0	0	0	0	0	0
Plot09	1357	ミツバツチグリ	P				1										0	0	0	0	0	0	0	0	0	0	0	0		0	0	0	1	0	0	0	0	0	0	0	0		0	0	0	0	0	0	0
Plot09	1422	ドクダミ	P			1											0	0	0	0	0	0	0	0	0	0	0	0		0	0	1	0	0	0	0	0	0	0	0	0		0	0	0	0	0	0	0
Plot09	1425	タカトウダイ	P			1											0	0	0	0	0	0	0	0	0	0	0	0		0	0	1	0	0	0	0	0	0	0	0	0		0	0	0	0	0	0	0
Plot09	1431	オニタビラコ	A			1											0	0	1	0	0	0	0	0	0	0	0	0		0	0	0	0	0	0	0	0	0	0	0	0		0	0	0	0	0	0	0
Plot09	1433	カニクサ	P			1											0	0	0	0	0	0	0	0	0	0	0	0		0	0	1	0	0	0	0	0	0	0	0	0		0	0	0	0	0	0	0
Plot09	1424	オニタビラコ	A			1											0	0	1	0	0	0	0	0	0	0	0	0		0	0	0	0	0	0	0	0	0	0	0	0		0	0	0	0	0	0	0
Plot09	1427	セイタカアワダチソウ	P			1											0	0	0	0	0	0	0	0	0	0	0	0		0	0	1	0	0	0	0	0	0	0	0	0		0	0	0	0	0	0	0
Plot09	1428	セイタカアワダチソウ	P			1											0	0	0	0	0	0	0	0	0	0	0	0		0	0	1	0	0	0	0	0	0	0	0	0		0	0	0	0	0	0	0
Plot09	1430	オニタビラコ	A			1											0	0	1	0	0	0	0	0	0	0	0	0		0	0	0	0	0	0	0	0	0	0	0	0		0	0	0	0	0	0	0
Plot09	1432	オニタビラコ	A			1											0	0	1	0	0	0	0	0	0	0	0	0		0	0	0	0	0	0	0	0	0	0	0	0		0	0	0	0	0	0	0
Plot09	1423	オニタビラコ	A			1											0	0	1	0	0	0	0	0	0	0	0	0		0	0	0	0	0	0	0	0	0	0	0	0		0	0	0	0	0	0	0
Plot09	1429	オニタビラコ	A			1											0	0	1	0	0	0	0	0	0	0	0	0		0	0	0	0	0	0	0	0	0	0	0	0		0	0	0	0	0	0	0
Plot09	1426	オニタビラコ	A			1											0	0	1	0	0	0	0	0	0	0	0	0		0	0	0	0	0	0	0	0	0	0	0	0		0	0	0	0	0	0	0
Plot09	1613	オニタビラコ	A		1												0	1	0	0	0	0	0	0	0	0	0	0		0	0	0	0	0	0	0	0	0	0	0	0		0	0	0	0	0	0	0
Plot09	1614	オニタビラコ	A		1												0	1	0	0	0	0	0	0	0	0	0	0		0	0	0	0	0	0	0	0	0	0	0	0		0	0	0	0	0	0	0
Plot09	1615	コナスビ	P		1												0	0	0	0	0	0	0	0	0	0	0	0		0	1	0	0	0	0	0	0	0	0	0	0		0	0	0	0	0	0	0
Plot09	1619	コナスビ	P		1												0	0	0	0	0	0	0	0	0	0	0	0		0	1	0	0	0	0	0	0	0	0	0	0		0	0	0	0	0	0	0
Plot09	1620	ハハコグサ	A		1												0	1	0	0	0	0	0	0	0	0	0	0		0	0	0	0	0	0	0	0	0	0	0	0		0	0	0	0	0	0	0
Plot09	1627	アキノキリンソウ	P		1												0	0	0	0	0	0	0	0	0	0	0	0		0	1	0	0	0	0	0	0	0	0	0	0		0	0	0	0	0	0	0
Plot09	1616	オニタビラコ	A		1												0	1	0	0	0	0	0	0	0	0	0	0		0	0	0	0	0	0	0	0	0	0	0	0		0	0	0	0	0	0	0
Plot09	1617	タカトウダイ	P		1												0	0	0	0	0	0	0	0	0	0	0	0		0	1	0	0	0	0	0	0	0	0	0	0		0	0	0	0	0	0	0
Plot09	1618	コナスビ	P		1												0	0	0	0	0	0	0	0	0	0	0	0		0	1	0	0	0	0	0	0	0	0	0	0		0	0	0	0	0	0	0
Plot09	1914	コナスビ	P	1													0	0	0	0	0	0	0	0	0	0	0	0		1	0	0	0	0	0	0	0	0	0	0	0		0	0	0	0	0	0	0
Plot09	1977	コナスビ	P	1													0	0	0	0	0	0	0	0	0	0	0	0		1	0	0	0	0	0	0	0	0	0	0	0		0	0	0	0	0	0	0
Plot10	162	イネ科sp	P												2		0	0	0	0	0	0	0	0	0	0	0	0		0	0	0	0	0	0	0	0	0	0	0	2		0	0	0	0	0	0	0
Plot10	163	イネ科sp	P												2		0	0	0	0	0	0	0	0	0	0	0	0		0	0	0	0	0	0	0	0	0	0	0	2		0	0	0	0	0	0	0
Plot10	160	アザミ類	P												1		0	0	0	0	0	0	0	0	0	0	0	0		0	0	0	0	0	0	0	0	0	0	0	1		0	0	0	0	0	0	0
Plot10	161	アキノタムラソウ	P												1		0	0	0	0	0	0	0	0	0	0	0	0		0	0	0	0	0	0	0	0	0	0	0	1		0	0	0	0	0	0	0
Plot10	165	カタバミ	P												1		0	0	0	0	0	0	0	0	0	0	0	0		0	0	0	0	0	0	0	0	0	0	0	1		0	0	0	0	0	0	0
Plot10	166	アザミ類	P												1		0	0	0	0	0	0	0	0	0	0	0	0		0	0	0	0	0	0	0	0	0	0	0	1		0	0	0	0	0	0	0
Plot10	168	アザミ類	P												1		0	0	0	0	0	0	0	0	0	0	0	0		0	0	0	0	0	0	0	0	0	0	0	1		0	0	0	0	0	0	0
Plot10	171	アキノタムラソウ	P												1		0	0	0	0	0	0	0	0	0	0	0	0		0	0	0	0	0	0	0	0	0	0	0	1		0	0	0	0	0	0	0
Plot10	172	タカトウダイ	P												1		0	0	0	0	0	0	0	0	0	0	0	0		0	0	0	0	0	0	0	0	0	0	0	1		0	0	0	0	0	0	0
Plot10	170	ノハラアザミ	P												1		0	0	0	0	0	0	0	0	0	0	0	0		0	0	0	0	0	0	0	0	0	0	0	1		0	0	0	0	0	0	0
Plot10	158	タカトウダイ	P												1		0	0	0	0	0	0	0	0	0	0	0	0		0	0	0	0	0	0	0	0	0	0	0	1		0	0	0	0	0	0	0
Plot10	173	不明	U												1		0	0	0	0	0	0	0	0	0	0	0	0		0	0	0	0	0	0	0	0	0	0	0	0		0	0	0	0	0	0	0
Plot10	164	トダシバ	P												1		0	0	0	0	0	0	0	0	0	0	0	0		0	0	0	0	0	0	0	0	0	0	0	1		0	0	0	0	0	0	0
Plot10	169	アザミ類	P												1		0	0	0	0	0	0	0	0	0	0	0	0		0	0	0	0	0	0	0	0	0	0	0	1		0	0	0	0	0	0	0
Plot10	159	ヤマユリ	P												1		0	0	0	0	0	0	0	0	0	0	0	0		0	0	0	0	0	0	0	0	0	0	0	1		0	0	0	0	0	0	0
Plot10	167	タカトウダイ	P												1		0	0	0	0	0	0	0	0	0	0	0	0		0	0	0	0	0	0	0	0	0	0	0	1		0	0	0	0	0	0	0
Plot10	372	ヒメハギ	P											1			0	0	0	0	0	0	0	0	0	0	0	0		0	0	0	0	0	0	0	0	0	0	1	0		0	0	0	0	0	0	0
Plot10	373	スゲ	P											1			0	0	0	0	0	0	0	0	0	0	0	0		0	0	0	0	0	0	0	0	0	0	1	0		0	0	0	0	0	0	0
Plot10	374	ネコハギ	P											1			0	0	0	0	0	0	0	0	0	0	0	0		0	0	0	0	0	0	0	0	0	0	1	0		0	0	0	0	0	0	0
Plot10	370	ノガリヤス	P											1			0	0	0	0	0	0	0	0	0	0	0	0		0	0	0	0	0	0	0	0	0	0	1	0		0	0	0	0	0	0	0
Plot10	371	オニタビラコ	A											1			0	0	0	0	0	0	0	0	0	0	1	0		0	0	0	0	0	0	0	0	0	0	0	0		0	0	0	0	0	0	0
Plot10	423	スゲ	P										3				0	0	0	0	0	0	0	0	0	0	0	0		0	0	0	0	0	0	0	0	0	3	0	0		0	0	0	0	0	0	0
Plot10	413	スズメノヒエ	P										1				0	0	0	0	0	0	0	0	0	0	0	0		0	0	0	0	0	0	0	0	0	1	0	0		0	0	0	0	0	0	0
Plot10	415	オカトラノオ	P										1				0	0	0	0	0	0	0	0	0	0	0	0		0	0	0	0	0	0	0	0	0	1	0	0		0	0	0	0	0	0	0
Plot10	416	オカトラノオ	P										1				0	0	0	0	0	0	0	0	0	0	0	0		0	0	0	0	0	0	0	0	0	1	0	0		0	0	0	0	0	0	0
Plot10	419	スゲ	P										1				0	0	0	0	0	0	0	0	0	0	0	0		0	0	0	0	0	0	0	0	0	1	0	0		0	0	0	0	0	0	0
Plot10	411	オカトラノオ	P										1				0	0	0	0	0	0	0	0	0	0	0	0		0	0	0	0	0	0	0	0	0	1	0	0		0	0	0	0	0	0	0
Plot10	410	セイタカアワダチソウ	P										1				0	0	0	0	0	0	0	0	0	0	0	0		0	0	0	0	0	0	0	0	0	1	0	0		0	0	0	0	0	0	0
Plot10	422	キク科sp	P										1				0	0	0	0	0	0	0	0	0	0	0	0		0	0	0	0	0	0	0	0	0	1	0	0		0	0	0	0	0	0	0
Plot10	412	スゲ	P										1				0	0	0	0	0	0	0	0	0	0	0	0		0	0	0	0	0	0	0	0	0	1	0	0		0	0	0	0	0	0	0
Plot10	414	ノゲシ	A										1				0	0	0	0	0	0	0	0	0	1	0	0		0	0	0	0	0	0	0	0	0	0	0	0		0	0	0	0	0	0	0
Plot10	420	ススキ	P										1				0	0	0	0	0	0	0	0	0	0	0	0		0	0	0	0	0	0	0	0	0	1	0	0		0	0	0	0	0	0	0
Plot10	418	スゲ	P										1				0	0	0	0	0	0	0	0	0	0	0	0		0	0	0	0	0	0	0	0	0	1	0	0		0	0	0	0	0	0	0
Plot10	417	ノガリヤス	P										1				0	0	0	0	0	0	0	0	0	0	0	0		0	0	0	0	0	0	0	0	0	1	0	0		0	0	0	0	0	0	0
Plot10	421	スゲ	P										1				0	0	0	0	0	0	0	0	0	0	0	0		0	0	0	0	0	0	0	0	0	1	0	0		0	0	0	0	0	0	0
Plot10	690	不明	U									1					0	0	0	0	0	0	0	0	0	0	0	0		0	0	0	0	0	0	0	0	0	0	0	0		0	0	0	0	0	0	0
Plot10	691	アキノタムラソウ	P									1					0	0	0	0	0	0	0	0	0	0	0	0		0	0	0	0	0	0	0	0	1	0	0	0		0	0	0	0	0	0	0
Plot10	692	オニタビラコ	A									1					0	0	0	0	0	0	0	0	1	0	0	0		0	0	0	0	0	0	0	0	0	0	0	0		0	0	0	0	0	0	0
Plot10	693	アキノタムラソウ	P									1					0	0	0	0	0	0	0	0	0	0	0	0		0	0	0	0	0	0	0	0	1	0	0	0		0	0	0	0	0	0	0
Plot10	694	アキノタムラソウ	P									1					0	0	0	0	0	0	0	0	0	0	0	0		0	0	0	0	0	0	0	0	1	0	0	0		0	0	0	0	0	0	0
Plot10	695	アキノタムラソウ	P									1					0	0	0	0	0	0	0	0	0	0	0	0		0	0	0	0	0	0	0	0	1	0	0	0		0	0	0	0	0	0	0
Plot10	696	オニタビラコ	A									1					0	0	0	0	0	0	0	0	1	0	0	0		0	0	0	0	0	0	0	0	0	0	0	0		0	0	0	0	0	0	0
Plot10	697	オオイヌノフグリ	A									1					0	0	0	0	0	0	0	0	1	0	0	0		0	0	0	0	0	0	0	0	0	0	0	0		0	0	0	0	0	0	0
Plot10	802	ホラシノブ	P								1						0	0	0	0	0	0	0	0	0	0	0	0		0	0	0	0	0	0	0	1	0	0	0	0		0	0	0	0	0	0	0
Plot10	805	ニガナ	P								1						0	0	0	0	0	0	0	0	0	0	0	0		0	0	0	0	0	0	0	1	0	0	0	0		0	0	0	0	0	0	0
Plot10	804	カニクサ	P								1						0	0	0	0	0	0	0	0	0	0	0	0		0	0	0	0	0	0	0	1	0	0	0	0		0	0	0	0	0	0	0
Plot10	801	オニタビラコ	A								1						0	0	0	0	0	0	0	1	0	0	0	0		0	0	0	0	0	0	0	0	0	0	0	0		0	0	0	0	0	0	0
Plot10	803	カタバミ	P								1						0	0	0	0	0	0	0	0	0	0	0	0		0	0	0	0	0	0	0	1	0	0	0	0		0	0	0	0	0	0	0
Plot10	1021	ノハラアザミ	P							1							0	0	0	0	0	0	0	0	0	0	0	0		0	0	0	0	0	0	1	0	0	0	0	0		0	0	0	0	0	0	0
Plot10	1022	コナスビ	P							1							0	0	0	0	0	0	0	0	0	0	0	0		0	0	0	0	0	0	1	0	0	0	0	0		0	0	0	0	0	0	0
Plot10	1023	アキノタムラソウ	P							1							0	0	0	0	0	0	0	0	0	0	0	0		0	0	0	0	0	0	1	0	0	0	0	0		0	0	0	0	0	0	0
Plot10	1075	アキノタムラソウ	P						1								0	0	0	0	0	0	0	0	0	0	0	0		0	0	0	0	0	1	0	0	0	0	0	0		0	0	0	0	0	0	0
Plot10	1079	ノハラアザミ	P						1								0	0	0	0	0	0	0	0	0	0	0	0		0	0	0	0	0	1	0	0	0	0	0	0		0	0	0	0	0	0	0
Plot10	1080	ノハラアザミ	P						1								0	0	0	0	0	0	0	0	0	0	0	0		0	0	0	0	0	1	0	0	0	0	0	0		0	0	0	0	0	0	0
Plot10	1148	オニタビラコ	A					1									0	0	0	0	1	0	0	0	0	0	0	0		0	0	0	0	0	0	0	0	0	0	0	0		0	0	0	0	0	0	0
Plot10	1098	コナスビ	P					1									0	0	0	0	0	0	0	0	0	0	0	0		0	0	0	0	1	0	0	0	0	0	0	0		0	0	0	0	0	0	0
Plot10	1109	ミツバツチグリ	P					1									0	0	0	0	0	0	0	0	0	0	0	0		0	0	0	0	1	0	0	0	0	0	0	0		0	0	0	0	0	0	0
Plot10	1121	オニタビラコ	A					1									0	0	0	0	1	0	0	0	0	0	0	0		0	0	0	0	0	0	0	0	0	0	0	0		0	0	0	0	0	0	0
Plot10	1122	オニタビラコ	A					1									0	0	0	0	1	0	0	0	0	0	0	0		0	0	0	0	0	0	0	0	0	0	0	0		0	0	0	0	0	0	0
Plot10	1125	オニタビラコ	A					1									0	0	0	0	1	0	0	0	0	0	0	0		0	0	0	0	0	0	0	0	0	0	0	0		0	0	0	0	0	0	0
Plot10	1128	オニタビラコ	A					1									0	0	0	0	1	0	0	0	0	0	0	0		0	0	0	0	0	0	0	0	0	0	0	0		0	0	0	0	0	0	0
Plot10	1129	オニタビラコ	A					1									0	0	0	0	1	0	0	0	0	0	0	0		0	0	0	0	0	0	0	0	0	0	0	0		0	0	0	0	0	0	0
Plot10	1132	オニタビラコ	A					1									0	0	0	0	1	0	0	0	0	0	0	0		0	0	0	0	0	0	0	0	0	0	0	0		0	0	0	0	0	0	0
Plot10	1137	ミツバツチグリ	P					1									0	0	0	0	0	0	0	0	0	0	0	0		0	0	0	0	1	0	0	0	0	0	0	0		0	0	0	0	0	0	0
Plot10	1140	オニタビラコ	A					1									0	0	0	0	1	0	0	0	0	0	0	0		0	0	0	0	0	0	0	0	0	0	0	0		0	0	0	0	0	0	0
Plot10	1104	オニタビラコ	A					1									0	0	0	0	1	0	0	0	0	0	0	0		0	0	0	0	0	0	0	0	0	0	0	0		0	0	0	0	0	0	0
Plot10	1174	オニタビラコ	A					1									0	0	0	0	1	0	0	0	0	0	0	0		0	0	0	0	0	0	0	0	0	0	0	0		0	0	0	0	0	0	0
Plot10	1177	オニタビラコ	A					1									0	0	0	0	1	0	0	0	0	0	0	0		0	0	0	0	0	0	0	0	0	0	0	0		0	0	0	0	0	0	0
Plot10	1344	オニタビラコ	A				1										0	0	0	1	0	0	0	0	0	0	0	0		0	0	0	0	0	0	0	0	0	0	0	0		0	0	0	0	0	0	0
Plot10	1353	オニタビラコ	A				1										0	0	0	1	0	0	0	0	0	0	0	0		0	0	0	0	0	0	0	0	0	0	0	0		0	0	0	0	0	0	0
Plot10	1362	オニタビラコ	A				1										0	0	0	1	0	0	0	0	0	0	0	0		0	0	0	0	0	0	0	0	0	0	0	0		0	0	0	0	0	0	0
Plot10	1364	オニタビラコ	A				1										0	0	0	1	0	0	0	0	0	0	0	0		0	0	0	0	0	0	0	0	0	0	0	0		0	0	0	0	0	0	0
Plot10	1343	オニタビラコ	A				1										0	0	0	1	0	0	0	0	0	0	0	0		0	0	0	0	0	0	0	0	0	0	0	0		0	0	0	0	0	0	0
Plot10	1346	オニタビラコ	A				1										0	0	0	1	0	0	0	0	0	0	0	0		0	0	0	0	0	0	0	0	0	0	0	0		0	0	0	0	0	0	0
Plot10	1349	オニタビラコ	A				1										0	0	0	1	0	0	0	0	0	0	0	0		0	0	0	0	0	0	0	0	0	0	0	0		0	0	0	0	0	0	0
Plot10	1350	オニタビラコ	A				1										0	0	0	1	0	0	0	0	0	0	0	0		0	0	0	0	0	0	0	0	0	0	0	0		0	0	0	0	0	0	0
Plot10	1351	オニタビラコ	A				1										0	0	0	1	0	0	0	0	0	0	0	0		0	0	0	0	0	0	0	0	0	0	0	0		0	0	0	0	0	0	0
Plot10	1355	オニタビラコ	A				1										0	0	0	1	0	0	0	0	0	0	0	0		0	0	0	0	0	0	0	0	0	0	0	0		0	0	0	0	0	0	0
Plot10	1360	オニタビラコ	A				1										0	0	0	1	0	0	0	0	0	0	0	0		0	0	0	0	0	0	0	0	0	0	0	0		0	0	0	0	0	0	0
Plot10	1361	オニタビラコ	A				1										0	0	0	1	0	0	0	0	0	0	0	0		0	0	0	0	0	0	0	0	0	0	0	0		0	0	0	0	0	0	0
Plot10	1363	オニタビラコ	A				1										0	0	0	1	0	0	0	0	0	0	0	0		0	0	0	0	0	0	0	0	0	0	0	0		0	0	0	0	0	0	0
Plot10	1365	オニタビラコ	A				1										0	0	0	1	0	0	0	0	0	0	0	0		0	0	0	0	0	0	0	0	0	0	0	0		0	0	0	0	0	0	0
Plot10	1345	オニタビラコ	A				1										0	0	0	1	0	0	0	0	0	0	0	0		0	0	0	0	0	0	0	0	0	0	0	0		0	0	0	0	0	0	0
Plot10	1348	オニタビラコ	A				1										0	0	0	1	0	0	0	0	0	0	0	0		0	0	0	0	0	0	0	0	0	0	0	0		0	0	0	0	0	0	0
Plot10	1358	オニタビラコ	A				1										0	0	0	1	0	0	0	0	0	0	0	0		0	0	0	0	0	0	0	0	0	0	0	0		0	0	0	0	0	0	0
Plot10	1359	ミツバツチグリ	P				1										0	0	0	0	0	0	0	0	0	0	0	0		0	0	0	1	0	0	0	0	0	0	0	0		0	0	0	0	0	0	0
Plot10	1352	オニタビラコ	A				1										0	0	0	1	0	0	0	0	0	0	0	0		0	0	0	0	0	0	0	0	0	0	0	0		0	0	0	0	0	0	0
Plot10	1354	オニタビラコ	A				1										0	0	0	1	0	0	0	0	0	0	0	0		0	0	0	0	0	0	0	0	0	0	0	0		0	0	0	0	0	0	0
Plot10	1347	オニタビラコ	A				1										0	0	0	1	0	0	0	0	0	0	0	0		0	0	0	0	0	0	0	0	0	0	0	0		0	0	0	0	0	0	0
Plot10	1403	ミツバツチグリ	P			1											0	0	0	0	0	0	0	0	0	0	0	0		0	0	1	0	0	0	0	0	0	0	0	0		0	0	0	0	0	0	0
Plot10	1404	オニタビラコ	A			1											0	0	1	0	0	0	0	0	0	0	0	0		0	0	0	0	0	0	0	0	0	0	0	0		0	0	0	0	0	0	0
Plot10	1408	オニタビラコ	A			1											0	0	1	0	0	0	0	0	0	0	0	0		0	0	0	0	0	0	0	0	0	0	0	0		0	0	0	0	0	0	0
Plot10	1402	オニタビラコ	A			1											0	0	1	0	0	0	0	0	0	0	0	0		0	0	0	0	0	0	0	0	0	0	0	0		0	0	0	0	0	0	0
Plot10	1405	オニタビラコ	A			1											0	0	1	0	0	0	0	0	0	0	0	0		0	0	0	0	0	0	0	0	0	0	0	0		0	0	0	0	0	0	0
Plot10	1407	オニタビラコ	A			1											0	0	1	0	0	0	0	0	0	0	0	0		0	0	0	0	0	0	0	0	0	0	0	0		0	0	0	0	0	0	0
Plot10	1409	セイタカアワダチソウ	P			1											0	0	0	0	0	0	0	0	0	0	0	0		0	0	1	0	0	0	0	0	0	0	0	0		0	0	0	0	0	0	0
Plot10	1410	オニタビラコ	A			1											0	0	1	0	0	0	0	0	0	0	0	0		0	0	0	0	0	0	0	0	0	0	0	0		0	0	0	0	0	0	0
Plot10	1411	オニタビラコ	A			1											0	0	1	0	0	0	0	0	0	0	0	0		0	0	0	0	0	0	0	0	0	0	0	0		0	0	0	0	0	0	0
Plot10	1414	オニタビラコ	A			1											0	0	1	0	0	0	0	0	0	0	0	0		0	0	0	0	0	0	0	0	0	0	0	0		0	0	0	0	0	0	0
Plot10	1415	オニタビラコ	A			1											0	0	1	0	0	0	0	0	0	0	0	0		0	0	0	0	0	0	0	0	0	0	0	0		0	0	0	0	0	0	0
Plot10	1417	オニタビラコ	A			1											0	0	1	0	0	0	0	0	0	0	0	0		0	0	0	0	0	0	0	0	0	0	0	0		0	0	0	0	0	0	0
Plot10	1419	ネコハギ	P			1											0	0	0	0	0	0	0	0	0	0	0	0		0	0	1	0	0	0	0	0	0	0	0	0		0	0	0	0	0	0	0
Plot10	1420	ハルジオン	A			1											0	0	1	0	0	0	0	0	0	0	0	0		0	0	0	0	0	0	0	0	0	0	0	0		0	0	0	0	0	0	0
Plot10	1401	オニタビラコ	A			1											0	0	1	0	0	0	0	0	0	0	0	0		0	0	0	0	0	0	0	0	0	0	0	0		0	0	0	0	0	0	0
Plot10	1406	アキノタムラソウ	P			1											0	0	0	0	0	0	0	0	0	0	0	0		0	0	1	0	0	0	0	0	0	0	0	0		0	0	0	0	0	0	0
Plot10	1412	オニタビラコ	A			1											0	0	1	0	0	0	0	0	0	0	0	0		0	0	0	0	0	0	0	0	0	0	0	0		0	0	0	0	0	0	0
Plot10	1413	オニタビラコ	A			1											0	0	1	0	0	0	0	0	0	0	0	0		0	0	0	0	0	0	0	0	0	0	0	0		0	0	0	0	0	0	0
Plot10	1416	オニタビラコ	A			1											0	0	1	0	0	0	0	0	0	0	0	0		0	0	0	0	0	0	0	0	0	0	0	0		0	0	0	0	0	0	0
Plot10	1418	ネコハギ	P			1											0	0	0	0	0	0	0	0	0	0	0	0		0	0	1	0	0	0	0	0	0	0	0	0		0	0	0	0	0	0	0
Plot10	1603	オニタビラコ	A		1												0	1	0	0	0	0	0	0	0	0	0	0		0	0	0	0	0	0	0	0	0	0	0	0		0	0	0	0	0	0	0
Plot10	1604	オニタビラコ	A		1												0	1	0	0	0	0	0	0	0	0	0	0		0	0	0	0	0	0	0	0	0	0	0	0		0	0	0	0	0	0	0
Plot10	1606	オニタビラコ	A		1												0	1	0	0	0	0	0	0	0	0	0	0		0	0	0	0	0	0	0	0	0	0	0	0		0	0	0	0	0	0	0
Plot10	1608	オニタビラコ	A		1												0	1	0	0	0	0	0	0	0	0	0	0		0	0	0	0	0	0	0	0	0	0	0	0		0	0	0	0	0	0	0
Plot10	1602	オニタビラコ	A		1												0	1	0	0	0	0	0	0	0	0	0	0		0	0	0	0	0	0	0	0	0	0	0	0		0	0	0	0	0	0	0
Plot10	1605	オニタビラコ	A		1												0	1	0	0	0	0	0	0	0	0	0	0		0	0	0	0	0	0	0	0	0	0	0	0		0	0	0	0	0	0	0
Plot10	1609	オニタビラコ	A		1												0	1	0	0	0	0	0	0	0	0	0	0		0	0	0	0	0	0	0	0	0	0	0	0		0	0	0	0	0	0	0
Plot10	1610	カニクサ	P		1												0	0	0	0	0	0	0	0	0	0	0	0		0	1	0	0	0	0	0	0	0	0	0	0		0	0	0	0	0	0	0
Plot10	1611	アキノタムラソウ	P		1												0	0	0	0	0	0	0	0	0	0	0	0		0	1	0	0	0	0	0	0	0	0	0	0		0	0	0	0	0	0	0
Plot10	1607	タカトウダイ	P		1												0	0	0	0	0	0	0	0	0	0	0	0		0	1	0	0	0	0	0	0	0	0	0	0		0	0	0	0	0	0	0
Plot10	1612	アキカラマツ	P		1												0	0	0	0	0	0	0	0	0	0	0	0		0	1	0	0	0	0	0	0	0	0	0	0		0	0	0	0	0	0	0
Plot10	1601	オニタビラコ	A		1												0	1	0	0	0	0	0	0	0	0	0	0		0	0	0	0	0	0	0	0	0	0	0	0		0	0	0	0	0	0	0
Plot10	1913	アキノタムラソウ	P	1													0	0	0	0	0	0	0	0	0	0	0	0		1	0	0	0	0	0	0	0	0	0	0	0		0	0	0	0	0	0	0
																A	88	26	81	135	25	2	2	16	64	9	5	15		43	31	37	21	20	27	20	43	46	90	127	170		0	0	0	0	0	0	0
																Plot 01	7	4	8	20	0	0	0	0	0	1	1	1		3	0	0	2	0	2	0	1	0	8	7	3		0	0	0	0	0	0	0
																Plot 02	8	2	10	14	11	0	0	0	2	0	0	3		6	2	2	1	3	0	2	5	4	5	8	20		0	0	0	0	0	0	0
																Plot 03	14	1	4	13	3	1	0	0	1	0	0	0		8	0	5	2	8	2	0	6	8	3	24	18		0	0	0	0	0	0	0
																Plot 04	45	1	6	4	0	0	0	0	3	0	0	1		4	2	4	4	1	6	0	3	1	3	24	17		0	0	0	0	0	0	0
																Plot 05	7	0	4	7	0	0	0	0	0	0	0	0		13	7	8	1	1	1	1	3	2	4	16	33		0	0	0	0	0	0	0
																Plot 06	1	0	2	9	0	0	1	1	2	1	2	1		4	4	2	5	0	4	3	4	15	6	10	15		0	0	0	0	0	0	0
																Plot 07	5	3	14	13	0	0	0	5	48	2	0	5		1	4	3	1	0	1	4	1	5	17	14	19		0	0	0	0	0	0	0
																Plot 08	1	3	11	14	0	1	0	1	1	1	1	2		1	3	3	2	0	5	4	4	4	9	12	10		0	0	0	0	0	0	0
																Plot 09	0	4	7	21	0	0	1	8	4	3	0	2		2	5	5	2	4	3	3	12	3	20	8	18		0	0	0	0	0	0	0
																Plot 10	0	8	15	20	11	0	0	1	3	1	1	0		1	4	5	1	3	3	3	4	4	15	4	17		0	0	0	0	0	0	0
																average	8.8	2.6	8.1	13.5	2.5	0.2	0.2	1.6	6.4	0.9	0.5	1.5		4.3	3.1	3.7	2.1	2	2.7	2	4.3	4.6	9	12.7	17		0	0	0	0	0	0	0
																sd	13.4809	2.41293	4.35762	5.72033	4.57651	0.421637	0.421637	2.71621	14.6758	0.994429	0.707107	1.58114		3.83116	2.18327	2.21359	1.37032	2.58199	1.88856	1.63299	3.12872	4.27395	6.18241	6.89686	7.60117		0	0	0	0	0	0	0
																se	4.49362	0.804309	1.45254	1.90678	1.5255	0.140546	0.140546	0.905402	4.89192	0.331476	0.235702	0.527046		1.27705	0.727757	0.737865	0.456773	0.860663	0.629521	0.544331	1.04291	1.42465	2.0608	2.29895	2.53372		0	0	0	0	0	0	0
		average		20.10.22	20.09.09	20.08.05	20.07.03	20.06.02	20.05.04	20.04.08	19.10.28	19.09.19	19.08.07	19.06.28	19.05.10
			Annuals	8.8	2.6	8.1	13.5	2.5	0.2	0.2	1.6	6.4	0.9	0.5	1.5
			Perennials	4.3	3.1	3.7	2.1	2	2.7	2	4.3	4.6	9	12.7	17
			Unknown	0	0.2	0.4	0.3	0	0	0.1	0.5	0.6	0.4	0.6	0.8
		sd
			Annuals	13.4809	2.41293	4.35762	5.72033	4.57651	0.421637	0.421637	2.71621	14.6758	0.994429	0.707107	1.58114
			Perennials	3.83116	2.18327	2.21359	1.37032	2.58199	1.88856	1.63299	3.12872	4.27395	6.18241	6.89686	7.60117
			Unknown	0	0.421637	0.699206	0.483046	0	0	0.316228	0.707107	0.699206	0.699206	0.699206	0.788811
				2019					2020
		average		May	Jun	Aug	Sep	Oct	Apr	May	Jun	Jul	Aug	Sep	Oct
			Annuals	1.5	0.5	0.9	6.4	1.6	0.2	0.2	2.5	13.5	8.1	2.6	8.8
			Perennials	17	12.7	9	4.6	4.3	2	2.7	2	2.1	3.7	3.1	4.3
			Unknown	0.8	0.6	0.4	0.6	0.5	0.1	0	0	0.3	0.4	0.2	0
		sd
			Annuals	1.58114	0.707107	0.994429	14.6758	2.71621	0.421637	0.421637	4.57651	5.72033	4.35762	2.41293	13.4809
			Perennials	7.60117	6.89686	6.18241	4.27395	3.12872	1.63299	1.88856	2.58199	1.37032	2.21359	2.18327	3.83116
			Unknown	0.788811	0.699206	0.699206	0.699206	0.707107	0.316228	0	0	0.483046	0.699206	0.421637	0
[truncated: 18 more columns]

## Sheet: Japanese-English correspondence
Japanese	Scientific name
カニクサ	Lygodium japonicum (Thunb.) Sw.
ホラシノブ	Odontosoria chinensis (L.) J.Sm.
ドクダミ	Houttuynia cordata Thunb.
ヤマユリ	Lilium auratum Lindl.
ネジバナ	Spiranthes sinensis (Pers.) Ames subsp. australis (R.Br.) Kitam.
ツルボ	Barnardia japonica (Thunb.) Schult. et Schult.f.
コバギボウシ	Hosta sieboldii (Paxton) J.W.Ingram var. sieboldii f. spathulata (Miq.) W.G.Schmid
ナキリスゲ	Carex lenta D.Don var. lenta
ノガリヤス	Deyeuxia brachytricha (Steud.) Chang
メヒシバ	Digitaria ciliaris (Retz.) Koeler
チゴザサ	Isachne globosa (Thunb.) Kuntze
ススキ	Miscanthus sinensis Andersson
スズメノヒエ	Paspalum thunbergii Kunth
ヤマカモジグサ	Brachypodium sylvaticum (Huds.) P.Beauv.
トダシバ	Arundinella hirta (Thunb.) Tanaka
チヂミザサ	Oplismenus undulatifolius (Ard.) Roem. et Schult.
エノコログサ	Setaria viridis (L.) P.Beauv.
センニンソウ	Clematis terniflora DC.
アキカラマツ	Thalictrum minus L. var. hypoleucum (Siebold et Zucc.) Miq.
コマツナギ	Indigofera pseudotinctoria Matsum.
ネコハギ	Lespedeza pilosa (Thunb.) Siebold et Zucc.
ヒメハギ	Polygala japonica Houtt.
ミツバツチグリ	Potentilla freyniana Bornm.
ワレモコウ	Sanguisorba officinalis L.
ムクノキ	Aphananthe aspera (Thunb.) Planch.
カタバミ	Oxalis corniculata L.
タカトウダイ	Euphorbia lasiocaula Boiss.
オトギリソウ	Hypericum erectum Thunb.
タチツボスミレ	Viola grypoceras A.Gray var. grypoceras
スミレ	Viola mandshurica W.Becker
ミゾソバ	Persicaria thunbergii (Siebold et Zucc.) H.Gross var. thunbergii
オランダミミナグサ	Cerastium glomeratum Thuill.
ヒサカキ	Eurya japonica Thunb. var. japonica
オカトラノオ	Lysimachia clethroides Duby
コナスビ	Lysimachia japonica Thunb.
リンドウ	Gentiana scabra Bunge var. buergeri (Miq.) Maxim. ex Franch. et Sav.
オオイヌノフグリ	Veronica persica Poir.
キランソウ	Ajuga decumbens Thunb.
アキノタムラソウ	Salvia japonica Thunb.
キツネノマゴ	Justicia procumbens L.
ヨモギ	Artemisia indica Willd. var. maximowiczii (Nakai) H.Hara
サジガンクビソウ	Carpesium glossophyllum Maxim.
ノアザミ	Cirsium japonicum Fisch. ex DC.
ノハラアザミ	Cirsium oligophyllum (Franch. et Sav.) Matsum.
ハルジオン	Erigeron philadelphicus L.
ニガナ	Ixeridium dentatum (Thunb.) Tzvelev subsp. dentatum
ヤブタビラコ	Lapsanastrum humile (Thunb.) Pak et K.Bremer
コウゾリナ	Picris hieracioides L. subsp. japonica (Thunb.) Krylov
ハハコグサ	Pseudognaphalium affine (D.Don) Anderb.
セイタカアワダチソウ	Solidago altissima L.
アキノキリンソウ	Solidago virgaurea L. subsp. asiatica (Nakai ex H.Hara) Kitam. ex H.Hara
ノゲシ	Sonchus oleraceus L.
オニタビラコ	Youngia japonica (L.) DC.
アザミ類	Cirsium spp.
イネ科sp	Graminaceae spp.
キク科sp1	Asteraceae
スゲ	Carex spp.
マメ科sp	Leguminosae
双葉sp	Unknown cotyledon
不明	Unknown
木本	Woody
